# Supplementary material for: Lifestyle habits and gastric cancer in an East Asian population: a Mendelian randomization study
Source: Front Oncol. 2023 Sep 4;13:1224753. doi: 10.3389/fonc.2023.1224753 (PMC10507616; doi:10.3389/fonc.2023.1224753)
Supplement: Supplementary file 9 [file Table_1.xlsx]

## Sheet: S1
Supplementary table 1. Summary of the included datasets
Trait	Cases	Controls	Smaple Size	Population	GWAS ID
Smoking	33928	302096	336024	European	ukb-a-225
Alcohol intake	NA	NA	336965	European	ukb-a-25
Tea intake	NA	NA	447485	European	ukb-b-6066
Coffee intake	NA	NA	428860	European	ukb-b-5237
Smoking	67773	21905	89678	East Asian	bbj-a-79
Alcohol intake	2658	0	2658	East Asian	ukb-e-1558_EAS
Tea intake	2524	0	2524	East Asian	ukb-e-1488_EAS
Coffee intake	2338	0	2338	East Asian	ukb-e-1498_EAS
Gastric cancer	6563	195745	202308	East Asian	bbj-a-119

## Sheet: S2
Supplementary table 2. Mendelian randomization analysis of the effect of smoking in European on Gastric cancer
SNP	effect_allele.exposure	other_allele.exposure	effect_allele.outcome	other_allele.outcome	chr	pos	eaf.exposure	eaf.outcome	beta.exposure	beta.outcome	SE.Exposure	P-value.Exposure	SE.Outcome	P-value.Outcome	mr_keep	F-value
rs10019569	C	T	C	T	4	147946604	0.385152	0.481973	-0.00413447	0.000653833	0.000755779	4.49169e-08	0.0179051	0.97087	TRUE	44.07
rs10210687	A	G	A	G	2	137389497	0.810054	0.689321	0.00433038	0.005746	0.000937564	3.8618e-06	0.019432	0.76746	TRUE	22.1325
rs10265457	A	G	A	G	7	80257373	0.355124	0.285445	-0.0036737	0.0230867	0.00076606	1.62282e-06	0.0197823	0.243196	TRUE	23.5426
rs1045475	G	A	G	A	16	4015316	0.822212	0.635276	0.00439929	-0.0357593	0.000960769	4.67531e-06	0.0205212	0.0814123	TRUE	24.0103
rs10463342	A	G	A	G	5	154924275	0.22343	0.537844	0.00402367	-0.00673093	0.00088064	4.90174e-06	0.0180121	0.708636	TRUE	21.9526
rs10862528	T	G	T	G	12	83350050	0.67908	0.861095	0.00392285	0.017142	0.000788395	6.50294e-07	0.0257921	0.506292	TRUE	21.4539
rs10891481	G	A	G	A	11	112830562	0.382581	0.602406	0.00455662	0.018975	0.000757104	1.76234e-09	0.019255	0.324399	TRUE	21.5867
rs11079710	T	C	T	C	17	65885911	0.263755	0.717044	0.00414555	-0.0119696	0.000832932	6.45907e-07	0.0200749	0.551011	TRUE	20.9474
rs11096777	C	T	C	T	4	35568903	0.182487	0.023185	0.00543313	-0.0127167	0.000951044	1.11217e-08	0.0617723	0.836897	TRUE	24.7594
rs11210887	A	G	A	G	1	44076019	0.700334	0.588286	-0.00531356	-0.056832	0.000800413	3.17322e-11	0.0185059	0.00213334	TRUE	22.0246
rs1149331	A	G	A	G	1	7528669	0.523781	0.13248	0.00355842	0.0159523	0.000733382	1.22231e-06	0.0264124	0.545865	TRUE	23.0228
rs12055681	G	A	G	A	6	23792256	0.270501	0.246819	-0.00380482	-0.0212424	0.000826869	4.19662e-06	0.0207588	0.306168	TRUE	22.7066
rs12103006	G	A	G	A	16	24726237	0.570767	0.542657	0.00347947	0.020389	0.000742452	2.7808e-06	0.0182955	0.265098	TRUE	21.9916
rs12126101	C	G	C	G	1	214440680	0.392191	0.191366	-0.00350503	-0.00203238	0.000756726	3.62577e-06	0.0249387	0.935048	TRUE	23.8179
rs12137221	T	C	T	C	1	50182298	0.223702	0.366196	0.00403186	-0.0103087	0.000880927	4.72215e-06	0.018727	0.581995	TRUE	33.39
rs12201779	T	C	T	C	6	158760373	0.394371	0.282263	-0.00395217	0.0315575	0.000756372	1.741e-07	0.0223579	0.158106	TRUE	22.2431
rs12599879	G	T	G	T	16	49785030	0.190029	0.305094	0.00429047	0.00280382	0.00093467	4.42629e-06	0.0196483	0.886527	TRUE	21.7941
rs12693975	A	G	A	G	2	203720745	0.812479	0.950058	0.00447877	0.00523395	0.000939903	1.88799e-06	0.0409069	0.89819	TRUE	24.2165
rs12764049	G	A	G	A	10	104634956	0.223955	0.325003	0.00501328	-0.005285	0.000880144	1.22769e-08	0.0192027	0.783145	TRUE	29.9261
rs12890938	G	A	G	A	14	40238557	0.912184	0.830227	-0.00642034	-0.0256171	0.00129965	7.81448e-07	0.0251724	0.308837	TRUE	21.7785
rs13084469	C	G	C	G	3	111745203	0.210193	0.208412	0.0044303	-0.00932157	0.000907781	1.0594e-06	0.0223216	0.676237	TRUE	23.7818
rs140394678	G	A	G	A	5	90872254	0.221021	0.0352499	0.00414307	-0.00751385	0.000883613	2.74935e-06	0.0483551	0.876515	TRUE	32.9092
rs1435741	A	G	A	G	15	47935843	0.430986	0.462166	0.00424174	0.0167944	0.000741243	1.05075e-08	0.0180963	0.353378	TRUE	22.9828
rs1452787	G	A	G	A	18	53207207	0.274378	0.387288	0.0041817	-0.00150966	0.000821607	3.58897e-07	0.0184297	0.934715	TRUE	21.9847
rs1549214	C	T	C	T	5	166997007	0.640579	0.75803	-0.00526897	-0.0120553	0.000764953	5.67022e-12	0.0210895	0.567575	TRUE	22.0546
rs1859100	G	T	G	T	7	114194615	0.60246	0.448973	0.00375852	0.0385515	0.000753419	6.08429e-07	0.0185271	0.0374507	TRUE	21.8599
rs2135745	G	C	G	C	9	109150784	0.753229	0.76331	-0.00417417	0.0187791	0.000855378	1.06179e-06	0.0240478	0.434858	TRUE	23.9151
rs2169268	G	A	G	A	8	21036853	0.389527	0.21535	0.00347567	0.00218281	0.000751753	3.77607e-06	0.0220232	0.921048	TRUE	21.1736
rs2205984	A	T	A	T	1	210027723	0.195391	0.0436444	0.00458008	-0.120025	0.000934705	9.5865e-07	0.0446533	0.00718969	TRUE	24.8863
rs2239577	G	C	G	C	14	23903952	0.096704	0.128815	0.00578687	0.0109827	0.00124929	3.6206e-06	0.0293836	0.708577	TRUE	41.3585
rs2280417	G	A	G	A	15	33993483	0.22179	0.139069	0.00409598	-0.054628	0.000890643	4.24874e-06	0.0258069	0.0342768	TRUE	25.1078
rs2373564	T	A	T	A	12	102394872	0.201666	0.181008	0.00421345	-0.0118054	0.000920532	4.71433e-06	0.024164	0.625157	TRUE	28.3433
rs2403116	G	A	G	A	12	84110605	0.57746	0.585248	0.00352396	-0.0367102	0.000744812	2.23131e-06	0.0183407	0.0453315	TRUE	25.9421
rs2588978	C	T	C	T	10	63559609	0.51914	0.682299	-0.0037359	0.00525361	0.000732707	3.42066e-07	0.0194311	0.786874	TRUE	21.8615
rs2894808	A	T	A	T	6	52861990	0.0776381	0.0866524	0.00642454	0.0498547	0.0013741	2.934e-06	0.0319181	0.118298	TRUE	31.6646
rs2960271	A	C	A	C	5	174898854	0.408312	0.14731	-0.00345747	0.0118615	0.000747831	3.77781e-06	0.0257014	0.644432	TRUE	21.2225
rs2979681	T	A	T	A	8	24820164	0.69167	0.651275	-0.00365852	0.00130108	0.000794159	4.09091e-06	0.0188722	0.945036	TRUE	21.376
rs329120	T	C	T	C	5	133861756	0.418161	0.371787	-0.00356895	0.00707709	0.000744456	1.63527e-06	0.0185869	0.703383	TRUE	40.9381
rs348829	A	G	A	G	20	59011327	0.65822	0.757117	0.00383194	0.0395089	0.000773951	7.38142e-07	0.0208178	0.0577178	TRUE	25.1849
rs35120974	G	A	G	A	5	50977800	0.417203	0.568642	0.00343077	-0.00323569	0.000746777	4.3477e-06	0.018443	0.860732	TRUE	21.7774
rs35356758	A	G	A	G	15	37281805	0.430341	0.316152	-0.0034128	0.0283936	0.000740133	4.00747e-06	0.0192432	0.140075	TRUE	23.8135
rs3773814	C	A	C	A	3	130715748	0.153285	0.116945	0.005896	0.00936378	0.00102035	7.54831e-09	0.0278279	0.736502	TRUE	21.7484
rs3850699	G	A	G	A	10	104414221	0.289463	0.103837	0.00403296	-0.0373353	0.000808494	6.09649e-07	0.0297211	0.209048	TRUE	22.7442
rs4150644	T	C	T	C	11	18370969	0.608906	0.755359	-0.00374461	-0.0155494	0.00075488	7.03331e-07	0.0218349	0.476382	TRUE	82.6896
rs4243633	A	C	A	C	14	69701863	0.614532	0.967431	0.00358444	0.00291525	0.00075377	1.98189e-06	0.0506605	0.954111	TRUE	29.902
rs427387	A	C	A	C	4	69619887	0.104763	0.133048	0.00558497	0.023376	0.00119676	3.06161e-06	0.0279739	0.40336	TRUE	22.4768
rs4543592	C	T	C	T	9	3014254	0.479632	0.135776	0.00342921	-0.0213485	0.000735327	3.10964e-06	0.0294451	0.468436	TRUE	21.1878
rs4752857	T	C	T	C	11	47655752	0.350134	0.312398	-0.00382255	-0.0054502	0.00076822	6.4992e-07	0.0194004	0.778762	TRUE	21.147
rs4778745	G	A	G	A	15	80363413	0.101879	0.0466042	0.00569265	0.0292065	0.00123125	3.77485e-06	0.0426694	0.49367	TRUE	24.8825
rs4809329	T	C	T	C	20	62348460	0.666408	0.394701	0.00389338	-0.0266927	0.000776841	5.39473e-07	0.0184508	0.147982	TRUE	21.5895
rs483916	C	A	C	A	8	9793601	0.517398	0.130012	-0.00413992	0.0124735	0.000735707	1.83371e-08	0.029164	0.668867	TRUE	25.0769
rs506311	A	C	A	C	9	22459774	0.148522	0.199135	-0.0051939	-0.00242595	0.00103496	5.21195e-07	0.0223558	0.913587	TRUE	32.4442
rs55680960	C	G	C	G	10	107062624	0.280917	0.376416	0.00380889	0.0377285	0.000827477	4.16562e-06	0.01945	0.0524083	TRUE	24.6069
rs55683014	T	C	T	C	5	148032931	0.239132	0.348212	-0.00428048	-0.0239019	0.000864152	7.29676e-07	0.019033	0.209184	TRUE	26.2432
rs55867253	A	G	A	G	2	146146094	0.24045	0.182129	-0.00446888	0.0140272	0.000858461	1.93397e-07	0.0240175	0.559193	TRUE	24.7591
rs56206644	T	C	T	C	14	104363150	0.42201	0.312706	0.00353752	0.00668945	0.000747229	2.20024e-06	0.019346	0.729508	TRUE	21.6835
rs56262138	A	T	A	T	3	86183716	0.309122	0.303036	-0.00379553	0.00845344	0.000804776	2.40315e-06	0.0203176	0.677362	TRUE	22.3856
rs61533748	C	T	C	T	2	22582968	0.390612	0.62425	0.00345256	0.0120616	0.000754111	4.689e-06	0.0185671	0.515935	TRUE	20.9507
rs62156364	G	A	G	A	2	99695097	0.244299	0.0833943	0.00409412	0.0248069	0.000853261	1.60166e-06	0.0323074	0.442583	TRUE	24.758
rs62474713	A	G	A	G	7	115060209	0.498591	0.515644	-0.00472855	-0.0210581	0.000735268	1.26894e-10	0.0180417	0.243134	TRUE	23.887
rs627550	C	T	C	T	1	57746538	0.450577	0.460767	-0.00347317	-0.0125329	0.000738263	2.54572e-06	0.0180429	0.487295	TRUE	23.3907
rs633533	T	C	T	C	9	127819881	0.313233	0.334789	-0.00433538	-0.00507244	0.000792825	4.54789e-08	0.0190445	0.789973	TRUE	23.6452
rs647905	T	C	T	C	11	121534938	0.541232	0.516134	0.00342025	-0.0145749	0.000734502	3.21662e-06	0.0179509	0.416831	TRUE	22.6134
rs6486348	C	T	C	T	11	17057774	0.28008	0.768304	-0.00420187	-0.0137748	0.000820228	3.01183e-07	0.0225245	0.540838	TRUE	24.4041
rs66717971	A	C	A	C	16	69968622	0.357591	0.763778	0.00375274	-0.0336972	0.000769249	1.06972e-06	0.0228845	0.140888	TRUE	20.9154
rs6723226	G	A	G	A	2	32849207	0.347424	0.56527	0.00364145	0.0177192	0.000771249	2.34212e-06	0.0181382	0.328619	TRUE	24.6517
rs6926543	T	G	T	G	6	111935682	0.63205	0.442596	-0.00377101	0.000337816	0.00077112	1.00728e-06	0.0180853	0.985097	TRUE	21.4208
rs6935954	G	A	G	A	6	26255451	0.575276	0.972156	-0.00357427	-0.0126669	0.00074186	1.45081e-06	0.0537255	0.813611	TRUE	21.4566
rs6951574	C	T	C	T	7	153489744	0.471328	0.127937	0.00395078	0.0345341	0.000742092	1.01665e-07	0.0298331	0.247036	TRUE	22.4125
rs6965740	G	T	G	T	7	117514840	0.544465	0.52621	0.0036913	0.010216	0.000736673	5.42388e-07	0.0179761	0.569823	TRUE	21.2619
rs7038668	C	T	C	T	9	128239920	0.454429	0.524815	0.00343767	0.0136168	0.00073665	3.06295e-06	0.0179504	0.448106	TRUE	21.8951
rs7147653	C	T	C	T	14	33303506	0.547033	0.293892	0.00342497	-0.0151566	0.000740013	3.68884e-06	0.020502	0.45974	TRUE	32.7467
rs7160389	C	T	C	T	14	98650988	0.462581	0.542098	0.0036476	0.0122397	0.000734655	6.87163e-07	0.018161	0.50034	TRUE	21.1499
rs73227362	C	A	C	A	8	27415350	0.195714	0.159723	-0.00591439	-0.00194362	0.000924371	1.57333e-10	0.0252452	0.938632	TRUE	20.9666
rs7330840	G	C	G	C	13	37099142	0.196689	0.245054	0.00448579	-0.0517722	0.000922502	1.15888e-06	0.0209235	0.0133475	TRUE	23.7992
rs736661	G	A	G	A	6	164482836	0.406229	0.407087	-0.00350652	-0.0217187	0.000746667	2.65118e-06	0.018394	0.237703	TRUE	21.9629
rs7522543	A	G	A	G	1	90840268	0.0240941	0.499314	0.0111648	0.0254603	0.00240302	3.38275e-06	0.0179115	0.155184	TRUE	21.0714
rs7568987	G	A	G	A	2	45154229	0.306854	0.484677	0.00433398	-0.00926727	0.000798965	5.81594e-08	0.0183615	0.613761	TRUE	25.5977
rs7726560	T	G	T	G	5	165696842	0.438569	0.0922271	0.00424503	-0.00688699	0.000739984	9.66496e-09	0.0308326	0.82325	TRUE	24.7711
rs7901791	G	C	G	C	10	102645384	0.744697	0.679114	0.00421699	-0.0202828	0.000842104	5.51163e-07	0.0193946	0.295655	TRUE	22.7877
rs8073904	A	G	A	G	17	79095144	0.867566	0.790911	0.00556688	0.0358118	0.0011003	4.20727e-07	0.0246282	0.145919	TRUE	21.6909
rs8097893	G	A	G	A	18	74983055	0.0426692	0.0756258	-0.00867448	-0.0568862	0.00181716	1.80992e-06	0.0334852	0.0893491	TRUE	61.1638
rs8193009	T	C	T	C	9	135875271	0.0168713	0.0468856	-0.01385	0.0247585	0.00290412	1.85148e-06	0.0474457	0.60179	TRUE	24.5138
rs9297887	G	A	G	A	8	91832439	0.302894	0.741733	0.0037457	-0.010618	0.000801112	2.93177e-06	0.0206608	0.607308	TRUE	25.8824
rs9607805	T	C	T	C	22	41854446	0.727753	0.633117	0.00469289	-0.00251093	0.000826829	1.38185e-08	0.0190177	0.89496	TRUE	25.1182
rs9651873	C	A	C	A	12	16755372	0.437439	0.321951	-0.00366127	0.0136458	0.000749119	1.02207e-06	0.0192965	0.479463	TRUE	21.843

## Sheet: S3
Supplementary table 3. Mendelian randomization analysis of the effect of alcohol intake in European on Gastric cancer
SNP	effect_allele.exposure	other_allele.exposure	effect_allele.outcome	other_allele.outcome	chr	pos	eaf.exposure	eaf.outcome	beta.exposure	beta.outcome	SE.Exposure	P-value.Exposure	SE.Outcome	P-value.Outcome	mr_keep	F-value
rs1022666	T	G	T	G	14	29593934	0.863761	0.938575	-0.0258006	0.0331201	0.00518858	6.60998e-07	0.0381214	0.384953	TRUE	26.2821
rs10259230	C	T	C	T	7	89635741	0.359783	0.180369	0.0181504	0.0193875	0.00371939	1.0616e-06	0.0233306	0.405978	TRUE	23.8733
rs10454798	T	G	T	G	4	67980830	0.246737	0.104575	0.0215977	-0.00515499	0.00413072	1.70939e-07	0.0295764	0.861634	TRUE	21.3788
rs10741228	T	C	T	C	10	129152153	0.429131	0.39584	0.0167863	-0.00764202	0.00361734	3.4768e-06	0.0183996	0.677896	TRUE	29.5721
rs1074227	C	T	C	T	22	48875958	0.563864	0.361948	0.0172276	0.000351873	0.00358897	1.58606e-06	0.0187802	0.985051	TRUE	24.9835
rs10818061	G	C	G	C	9	120413739	0.671197	0.574816	0.0179345	0.0135599	0.00378515	2.15794e-06	0.0183918	0.460951	FALSE	27.8452
rs10893172	G	C	G	C	11	124095414	0.349789	0.33821	0.0175521	0.032186	0.00373069	2.5422e-06	0.0190632	0.0913377	TRUE	26.3124
rs10932536	C	T	C	T	2	215369762	0.495363	0.795197	-0.0166905	-0.0125823	0.00355416	2.65369e-06	0.0224084	0.574458	TRUE	30.0603
rs10951997	T	C	T	C	7	1321498	0.913892	0.696606	0.0313028	-0.00432622	0.00642034	1.08545e-06	0.0228391	0.849762	TRUE	24.4769
rs1098740	A	G	A	G	12	57369910	0.58488	0.377824	-0.0185476	-0.0257276	0.00362311	3.06938e-07	0.0192993	0.182504	TRUE	21.2341
rs11039429	T	C	T	C	11	47867059	0.45391	0.273579	-0.0251783	-0.0144932	0.00356622	1.66571e-12	0.0202249	0.47362	TRUE	23.0899
rs1104608	C	G	C	G	16	73912588	0.426082	0.301342	0.0203003	0.00969352	0.00362271	2.10073e-08	0.0216307	0.654055	FALSE	21.3292
rs111648099	A	G	A	G	6	17112775	0.166608	0.0938004	0.0230405	0.0171572	0.00480133	1.59698e-06	0.0332747	0.606118	TRUE	23.9356
rs11173335	C	T	C	T	12	60526637	0.481637	0.394898	-0.0169609	-0.014807	0.00356244	1.92668e-06	0.0185307	0.42426	TRUE	24.954
rs11221547	C	T	C	T	11	99701653	0.177274	0.0507151	-0.0227749	0.0339076	0.00465965	1.02077e-06	0.0406481	0.404183	TRUE	30.9982
rs11223617	A	G	A	G	11	133780757	0.205634	0.637973	0.0233008	-0.00404679	0.00440988	1.26625e-07	0.0187175	0.828829	TRUE	22.6305
rs113134510	T	C	T	C	15	76667396	0.0648134	0.0828345	-0.0353171	-0.0187081	0.00721362	9.79084e-07	0.0327899	0.56831	TRUE	26.7873
rs113443718	A	G	A	G	16	29892184	0.309701	0.0711138	0.0273198	-0.0118627	0.00384835	1.25806e-12	0.0385744	0.758443	TRUE	22.0529
rs116212148	G	A	G	A	3	181233686	0.163551	0.189776	-0.0237712	0.0108329	0.00485618	9.83309e-07	0.0253846	0.669561	TRUE	24.1639
rs11635606	G	A	G	A	15	77819591	0.332915	0.132585	0.0202085	-0.0584449	0.00382812	1.30005e-07	0.026639	0.0282384	TRUE	22.3368
rs11654862	T	A	T	A	17	31815172	0.202801	0.178843	0.0217078	-0.0158492	0.00461993	2.61885e-06	0.0268531	0.555045	TRUE	22.9382
rs11673889	C	G	C	G	2	21104631	0.257856	0.170486	0.0198456	0.0571653	0.00411154	1.388e-06	0.025301	0.0238583	TRUE	22.9785
rs11775	A	G	A	G	19	13254875	0.681476	0.867061	0.0181681	0.0101473	0.00381503	1.91527e-06	0.0267804	0.704756	TRUE	27.4949
rs11787216	T	C	T	C	8	142615222	0.371906	0.112548	0.0252319	0.00695966	0.00374932	1.70255e-11	0.0317662	0.82658	TRUE	23.4902
rs11886864	G	A	G	A	2	220156531	0.167306	0.0740909	-0.0249678	0.042036	0.00476161	1.57605e-07	0.0349151	0.228609	TRUE	23.7429
rs11940694	G	A	G	A	4	39414993	0.60538	0.421934	-0.0434923	-0.0231925	0.00366452	1.75186e-32	0.0182999	0.205027	TRUE	23.298
rs12259464	A	G	A	G	10	53680099	0.487687	0.0461343	0.0169564	0.0505938	0.00356936	2.0296e-06	0.0444288	0.254802	TRUE	22.7884
rs1228589	A	G	A	G	3	131634826	0.245701	0.140005	0.0199711	0.016529	0.00414395	1.44092e-06	0.0262876	0.529496	TRUE	30.5056
rs1229984	C	T	C	T	4	100239319	0.977549	0.260937	-0.28185	-0.000813597	0.0119858	3.56451e-122	0.0226854	0.971391	TRUE	20.9217
rs12521723	T	A	T	A	5	132273808	0.164508	0.145592	0.0249652	0.0517961	0.00481237	2.1301e-07	0.0261903	0.0479645	TRUE	23.9712
rs1260326	C	T	C	T	2	27730940	0.607251	0.440648	-0.0479977	0.00114605	0.00363274	7.59976e-40	0.0181582	0.949675	TRUE	42.2753
rs12619354	C	T	C	T	2	194002782	0.368337	0.306337	0.0191449	0.0239949	0.00371974	2.65051e-07	0.0211667	0.256957	TRUE	23.226
rs12755107	T	C	T	C	1	171420393	0.0947764	0.0803683	0.0303553	-0.0114233	0.00607306	5.78496e-07	0.0326832	0.726701	TRUE	35.8373
rs12770757	A	C	A	C	10	125055242	0.149898	0.105903	0.0260968	0.0288599	0.00498576	1.6573e-07	0.0303	0.340858	TRUE	25.2624
rs13020444	C	T	C	T	2	161333557	0.26619	0.0177271	0.0183616	-0.0352386	0.00401432	4.78619e-06	0.0701794	0.615582	TRUE	23.9614
rs13021035	A	C	A	C	2	100440518	0.190394	0.243482	-0.0217366	0.0217967	0.00455339	1.80934e-06	0.0223525	0.329493	TRUE	22.8354
rs13021454	T	C	T	C	2	26067439	0.305521	0.0444141	0.0181434	-0.0206732	0.00385165	2.47127e-06	0.0433213	0.633216	TRUE	33.9407
rs13031721	G	A	G	A	2	61106471	0.371858	0.0420412	-0.0180744	-0.0667507	0.00367689	8.85156e-07	0.0450729	0.13862	TRUE	29.1005
rs13065515	T	C	T	C	3	70666853	0.285134	0.198117	0.0207233	0.0423775	0.00393037	1.34574e-07	0.0226003	0.0607813	TRUE	22.6815
rs13099797	G	A	G	A	3	150664390	0.566625	0.397884	0.0179471	-0.044838	0.00361933	7.10035e-07	0.0212466	0.0348281	TRUE	27.7915
rs13102973	C	T	C	T	4	135900688	0.62187	0.287533	-0.0207134	0.00729683	0.00366527	1.59412e-08	0.019863	0.713352	TRUE	21.5047
rs13108218	G	A	G	A	4	3443931	0.617701	0.454773	-0.0193301	0.00985373	0.00368647	1.57641e-07	0.0183521	0.591318	TRUE	48.4709
rs1315005	G	C	G	C	4	57858237	0.301415	0.187889	-0.0183112	0.0124023	0.00387393	2.28208e-06	0.0230479	0.590501	TRUE	21.5346
rs13231886	A	G	A	G	7	44814172	0.401855	0.156432	-0.019776	-0.0288337	0.00362582	4.9221e-08	0.024652	0.24215	TRUE	31.9
rs13336260	C	A	C	A	16	757459	0.2031	0.593752	-0.0211862	0.00525218	0.00444078	1.83548e-06	0.0183025	0.774139	TRUE	20.8929
rs13390019	C	T	C	T	2	97797680	0.131758	0.0744122	0.0293311	0.0977155	0.00531054	3.3315e-08	0.0400211	0.0146224	TRUE	21.5674
rs13433863	A	G	A	G	3	61699331	0.0405206	0.0844082	-0.0420156	-0.0429255	0.00906033	3.53102e-06	0.0354525	0.225976	TRUE	24.5885
rs1421085	C	T	C	T	16	53800954	0.40212	0.202874	0.0220955	-0.00548252	0.0036231	1.07169e-09	0.0224021	0.806664	TRUE	27.1533
rs1468967	A	G	A	G	18	26672607	0.665307	0.639792	0.0180643	-0.0357847	0.00377751	1.73564e-06	0.0189197	0.058572	TRUE	21.1464
rs1490492	T	C	T	C	4	172556727	0.663527	0.335994	0.0195718	-0.00654307	0.00377014	2.08987e-07	0.0190319	0.731001	TRUE	35.2792
rs1508719	G	C	G	C	3	7321972	0.837299	0.98307	-0.0219868	-0.031585	0.00481019	4.8587e-06	0.0693245	0.64867	TRUE	21.27
rs1521754	C	A	C	A	2	139415944	0.693265	0.546944	0.0187774	-0.0185827	0.00392063	1.67367e-06	0.0203113	0.360248	TRUE	79.1206
rs1609798	T	C	T	C	4	103537442	0.325601	0.294848	-0.0198343	-0.00844544	0.00380632	1.88053e-07	0.0197209	0.66847	TRUE	27.4946
rs1666658	C	T	C	T	11	121801129	0.391991	0.0989277	0.0175841	-0.0239454	0.00363659	1.32996e-06	0.0300492	0.425524	TRUE	140.861
rs1680291	G	A	G	A	18	22243885	0.568098	0.708094	-0.0171436	0.0104119	0.0035869	1.75796e-06	0.0197024	0.597182	TRUE	26.9124
rs168866	T	C	T	C	16	10253856	0.565776	0.840341	-0.0164246	-0.0694008	0.00359632	4.94766e-06	0.0248338	0.00519637	TRUE	20.9743
rs16950443	A	T	A	T	13	95647492	0.00835857	0.0203328	0.097853	-0.0381714	0.0195184	5.35082e-07	0.0707239	0.589386	TRUE	24.5262
rs17097556	G	A	G	A	1	71582197	0.17888	0.398012	-0.0254525	0.00319593	0.00464231	4.19141e-08	0.0190047	0.866453	TRUE	29.1142
rs17299478	T	C	T	C	16	69775500	0.16897	0.177603	0.0246528	0.00341365	0.00476009	2.23131e-07	0.0238662	0.886264	TRUE	23.1879
rs1730143	G	T	G	T	7	154895793	0.681033	0.739023	-0.0175632	-0.0144702	0.00381935	4.25726e-06	0.0208668	0.488025	TRUE	26.0058
rs17690703	T	C	T	C	17	43925297	0.264575	0.0477834	0.0265614	-0.0343939	0.00401343	3.6425e-11	0.0420561	0.413465	TRUE	54.3383
rs17796864	T	C	T	C	5	145459262	0.295701	0.228219	-0.0193146	0.00605387	0.00390005	7.33432e-07	0.0216038	0.779308	TRUE	38.7703
rs1788030	T	C	T	C	18	53045198	0.458106	0.720923	0.020424	0.0133186	0.0035913	1.2933e-08	0.0207659	0.521281	TRUE	27.737
rs1809931	A	G	A	G	5	104026201	0.16706	0.0176288	-0.0218511	0.0245357	0.00477122	4.65661e-06	0.0698897	0.725541	TRUE	20.9446
rs194868	C	T	C	T	7	103790469	0.458443	0.738704	-0.0171248	0.0284255	0.00356057	1.51321e-06	0.0203326	0.162107	TRUE	26.8562
rs1955058	A	G	A	G	6	162360221	0.406208	0.202622	-0.0167628	-0.0333724	0.00364248	4.18524e-06	0.0228917	0.144886	TRUE	27.8884
rs201440	T	C	T	C	7	101735599	0.57793	0.0459486	0.019099	-0.0788859	0.00359931	1.11946e-07	0.0479493	0.0999286	TRUE	25.1126
rs205430	C	T	C	T	16	28083060	0.694632	0.926574	0.0184958	0.0338706	0.00390888	2.22695e-06	0.0355433	0.340621	TRUE	21.8389
rs2111861	A	G	A	G	8	30840591	0.606326	0.928397	-0.0192665	-0.00342544	0.00363044	1.11566e-07	0.0349496	0.921924	TRUE	26.1868
rs2159935	A	G	A	G	4	55521017	0.491928	0.370949	-0.0206875	-0.0243348	0.00355184	5.73548e-09	0.0185526	0.189632	TRUE	22.8588
rs2181328	G	A	G	A	13	49986118	0.711964	0.479362	-0.0228437	-0.00604201	0.00395574	7.70957e-09	0.0180674	0.738066	TRUE	30.48
rs2219439	G	C	G	C	12	91753505	0.470322	0.169766	0.0166674	-0.00181137	0.00357854	3.20059e-06	0.0241803	0.940286	FALSE	23.7712
rs2224873	A	T	A	T	1	197645449	0.221123	0.0764157	0.0198232	-0.00274833	0.00429226	3.86937e-06	0.0337358	0.935071	TRUE	26.0934
rs2371011	G	A	G	A	2	211514492	0.297715	0.372234	0.0188659	0.0272813	0.00393565	1.63885e-06	0.0186062	0.142581	TRUE	26.4194
rs2415239	C	T	C	T	15	74615161	0.325336	0.622317	0.017318	0.0130641	0.00379229	4.95804e-06	0.0187366	0.485646	TRUE	23.8138
rs248558	G	T	G	T	5	144175343	0.503826	0.581257	-0.0221162	0.0068053	0.0035519	4.77331e-10	0.0181856	0.708246	TRUE	29.7485
rs2487908	G	A	G	A	1	210373952	0.633893	0.445654	0.0194814	-0.000354022	0.00369186	1.31504e-07	0.0180967	0.984392	TRUE	25.2909
rs2535911	T	C	T	C	14	73523162	0.357273	0.108968	-0.0173714	-0.0354806	0.00370964	2.83146e-06	0.0286203	0.215087	TRUE	22.7925
rs2590996	T	A	T	A	13	58653021	0.316153	0.202685	0.0203005	-0.0109773	0.00383085	1.16367e-07	0.0222192	0.621274	TRUE	23.1319
rs2622167	A	G	A	G	7	153486704	0.427475	0.0954116	-0.0175865	0.0259674	0.00360161	1.04561e-06	0.0339479	0.44432	TRUE	37.7894
rs2717063	A	C	A	C	2	58110969	0.583999	0.656214	-0.018739	-0.0104197	0.00362061	2.27237e-07	0.0189068	0.581558	TRUE	23.8433
rs2746025	A	C	A	C	17	18151611	0.338487	0.098032	-0.0232092	0.0150902	0.00377751	8.0536e-10	0.0306963	0.623006	TRUE	21.146
rs2834003	A	C	A	C	21	34287800	0.313669	0.120027	0.0186703	0.0311731	0.00383355	1.11512e-06	0.0286529	0.276616	TRUE	28.1568
rs2851447	C	G	C	G	12	123665113	0.755791	0.765858	0.0201776	0.00141985	0.00413856	1.08575e-06	0.0215471	0.947461	TRUE	21.0192
rs28564580	G	A	G	A	17	57692689	0.20861	0.575671	0.022917	-0.0249983	0.00436646	1.53494e-07	0.0182244	0.170159	TRUE	24.598
rs2977467	C	T	C	T	8	141547712	0.220438	0.315664	-0.0205902	-0.0107936	0.00430433	1.72258e-06	0.0193199	0.576383	TRUE	27.0387
rs34473884	A	G	A	G	10	133761285	0.251491	0.23703	-0.019531	0.0188287	0.00409223	1.8184e-06	0.0212196	0.374903	TRUE	26.6868
rs34638029	A	G	A	G	18	27481300	0.0329094	0.216963	0.0507683	0.00326154	0.00998719	3.71048e-07	0.0255438	0.898399	TRUE	22.8828
rs34997	G	A	G	A	5	80273341	0.894926	0.71539	-0.0314281	-0.0515782	0.00582459	6.82794e-08	0.0202718	0.0109486	TRUE	21.4997
rs36115739	T	A	T	A	4	184826381	0.633328	0.58523	0.0221079	-0.00498721	0.0037221	2.85937e-09	0.0185066	0.787559	TRUE	21.9624
rs36182990	A	G	A	G	16	71992584	0.268207	0.0471999	-0.0213358	0.0471246	0.00401257	1.05417e-07	0.0431536	0.274824	TRUE	34.6903
rs363096	C	T	C	T	4	3180021	0.574575	0.384381	-0.0233614	-0.0220879	0.00359943	8.57828e-11	0.0183757	0.229359	TRUE	24.0619
rs3752252	T	C	T	C	20	59829847	0.641462	0.59909	-0.0186241	-0.0130704	0.00371319	5.28762e-07	0.0182797	0.474594	TRUE	25.2664
rs4241258	T	C	T	C	2	74226102	0.138648	0.128156	0.0267542	-0.01998	0.00515342	2.08684e-07	0.0287076	0.48644	TRUE	23.392
rs4456576	G	C	G	C	18	50762855	0.421269	0.0143591	0.0194519	0.00244052	0.00360513	6.83376e-08	0.0742062	0.973764	FALSE	21.4099
rs4500930	T	C	T	C	2	228985505	0.341691	0.48822	0.0196079	0.0155066	0.00374173	1.6038e-07	0.018522	0.40248	TRUE	22.5677
rs4723841	A	G	A	G	7	39329539	0.510053	0.522404	0.0184785	-0.0383278	0.00355364	1.99526e-07	0.0179723	0.0329572	TRUE	23.2445
rs4726481	T	G	T	G	7	141668403	0.398695	0.395868	0.0224016	-0.0326413	0.00364413	7.88969e-10	0.0200912	0.104235	TRUE	21.5343
rs4739105	C	T	C	T	8	64496159	0.785634	0.940518	-0.0221853	0.0360796	0.00438017	4.08733e-07	0.0443349	0.415761	TRUE	35.9613
rs4739279	C	A	C	A	8	21000968	0.303979	0.860217	0.0194199	0.0223899	0.00386345	4.99563e-07	0.0269045	0.405296	TRUE	25.6661
rs4800487	G	A	G	A	18	21083275	0.460824	0.486904	-0.0300737	-0.0106281	0.00357468	4.01236e-17	0.018192	0.559074	TRUE	25.9964
rs4801764	T	C	T	C	19	49062495	0.0314903	0.0103804	0.0489497	-0.086371	0.0103176	2.09334e-06	0.0883916	0.3285	TRUE	27.2171
rs4801850	G	A	G	A	19	51210493	0.70579	0.408605	0.0186488	0.0185562	0.0039722	2.66944e-06	0.0187247	0.321686	TRUE	27.3976
rs4815364	A	G	A	G	20	25035711	0.605739	0.747645	-0.0174417	-0.0406884	0.00364723	1.73488e-06	0.0212591	0.0556301	TRUE	26.1896
rs4887069	G	A	G	A	15	78909070	0.232559	0.785294	-0.0208094	0.0360602	0.00421417	7.8986e-07	0.0216911	0.0964251	TRUE	24.9567
rs489062	A	G	A	G	10	99715744	0.439733	0.315623	0.0186781	0.0210953	0.00358024	1.81958e-07	0.019497	0.279263	TRUE	49.8467
rs4912532	T	G	T	G	3	184000619	0.490811	0.479059	-0.01742	-0.00459613	0.00355798	9.78363e-07	0.0180985	0.799533	TRUE	33.5563
rs4970394	T	C	T	C	1	962891	0.579223	0.810569	0.0195943	0.0376117	0.0036032	5.39088e-08	0.0264791	0.155482	TRUE	23.8895
rs4982052	G	A	G	A	14	33588166	0.339584	0.218039	-0.0182976	-0.0274666	0.00375761	1.11946e-06	0.0218517	0.20877	TRUE	22.135
rs503397	T	C	T	C	11	126896977	0.280936	0.289975	-0.0198975	-0.0179701	0.00398295	5.86584e-07	0.0211044	0.394501	TRUE	28.6271
rs533143	C	T	C	T	15	44188854	0.286276	0.251054	-0.0190516	-0.0274623	0.00398603	1.7574e-06	0.0214647	0.200749	TRUE	23.3804
rs540606	G	A	G	A	2	45138507	0.55246	0.967288	-0.0227084	0.048673	0.00357559	2.14274e-10	0.0562363	0.38676	TRUE	27.9013
rs55950970	C	A	C	A	19	39992846	0.179686	0.314008	-0.0232798	0.00110032	0.00464179	5.2992e-07	0.019667	0.955384	TRUE	23.7706
rs560650	G	T	G	T	18	24404869	0.766524	0.766119	-0.0202124	-0.00243696	0.00421288	1.60517e-06	0.0216288	0.910291	TRUE	26.2067
rs56189237	A	G	A	G	6	31328518	0.129044	0.0573025	0.027986	-0.0101149	0.00529943	1.28591e-07	0.0397506	0.799142	TRUE	25.4459
rs56228311	T	G	T	G	6	76179197	0.344957	0.0301643	-0.0197431	0.0180167	0.00374874	1.39053e-07	0.0530338	0.734068	TRUE	22.0788
rs56242580	A	C	A	C	14	56848182	0.247096	0.0398816	-0.0213815	-0.020312	0.00413158	2.27877e-07	0.0483434	0.674368	TRUE	69.1164
rs56247556	C	T	C	T	3	117743147	0.291584	0.303411	0.0185357	0.00527477	0.00392166	2.28528e-06	0.0194897	0.786665	TRUE	21.6932
rs56328909	A	T	A	T	4	37174826	0.307344	0.451468	0.0177863	0.00538059	0.00385658	3.99062e-06	0.0180543	0.765687	FALSE	25.9553
rs571312	A	C	A	C	18	57839769	0.234442	0.215224	0.0267201	-0.0303813	0.00418874	1.78443e-10	0.0216876	0.161255	TRUE	27.26
rs5750673	A	G	A	G	22	39110124	0.277633	0.331755	0.0191631	-0.00871613	0.00396628	1.35563e-06	0.0190618	0.647487	TRUE	22.7798
rs5758969	C	A	C	A	22	43228969	0.49176	0.0660208	0.0174227	-0.00628788	0.00355407	9.482e-07	0.0363468	0.862654	TRUE	22.6675
rs58740162	A	G	A	G	2	86620295	0.147916	0.0655073	-0.0243035	-0.0882457	0.00501447	1.25603e-06	0.0361648	0.0146832	TRUE	21.4403
rs58905411	A	G	A	G	12	54623132	0.411778	0.591923	-0.0300048	0.0117213	0.00360911	9.31751e-17	0.018458	0.525414	TRUE	25.1339
rs6016781	T	C	T	C	20	35555921	0.392314	0.429403	-0.0219485	0.0201252	0.00364715	1.76795e-09	0.0181915	0.268599	TRUE	33.3486
rs6078366	T	G	T	G	20	11848828	0.406103	0.241196	0.0177475	0.0602573	0.00361341	9.03899e-07	0.0211467	0.00437885	TRUE	28.0817
rs61781392	A	C	A	C	1	40083641	0.21842	0.146749	0.0213287	-0.0251034	0.00431108	7.52385e-07	0.0260656	0.335505	TRUE	22.1835
rs61873510	T	G	T	G	10	102626510	0.329215	0.0914252	0.0232588	-0.0148744	0.00387855	2.0147e-09	0.0339035	0.660858	TRUE	23.274
rs62290364	A	G	A	G	3	132621814	0.144757	0.505797	-0.0253813	-0.00689207	0.00504983	5.00622e-07	0.0181042	0.703433	TRUE	23.1864
rs62305780	G	C	G	C	4	100290815	0.102376	0.0463887	-0.0529245	-0.021201	0.00594993	5.87084e-19	0.0459268	0.64435	TRUE	22.6677
rs62466318	T	C	T	C	7	73042085	0.204181	0.108597	-0.0243847	0.0166714	0.00441682	3.3759e-08	0.0300059	0.578482	TRUE	22.3496
rs62477431	G	C	G	C	7	119761526	0.21675	0.0881916	0.0223251	-0.00027601	0.00434342	2.7491e-07	0.032443	0.993212	TRUE	21.467
rs6452788	A	G	A	G	5	87712913	0.235791	0.284041	-0.0308872	-0.00733111	0.00419011	1.69161e-13	0.0199255	0.712929	TRUE	24.7265
rs650558	T	C	T	C	17	40721042	0.249999	0.330686	0.0234905	0.00530732	0.00410419	1.04419e-08	0.0198744	0.789436	TRUE	26.7821
rs6736030	G	A	G	A	2	186081430	0.474951	0.425115	0.0178403	0.00563692	0.00355968	5.3961e-07	0.0183436	0.758618	TRUE	22.8445
rs675071	C	T	C	T	3	182604826	0.678982	0.365876	0.0182095	-8.17842e-05	0.0038106	1.76567e-06	0.0187366	0.996517	TRUE	24.3834
rs6776114	A	G	A	G	3	85426840	0.717318	0.754917	0.0236092	-0.023804	0.00394379	2.14714e-09	0.0210535	0.258205	TRUE	21.4548
rs6779539	A	G	A	G	3	28931568	0.376896	0.0561331	0.0170238	-0.00769676	0.00366571	3.41743e-06	0.0392099	0.844378	TRUE	27.8674
rs68024891	C	T	C	T	5	52748426	0.231887	0.23473	-0.0203751	-0.0268655	0.00423125	1.46974e-06	0.021192	0.2049	TRUE	28.1898
rs6943630	T	C	T	C	7	69672953	0.170637	0.242015	0.0237589	-0.0127933	0.00472437	4.93276e-07	0.0209679	0.541771	TRUE	23.9698
rs7000542	C	T	C	T	8	9881135	0.284034	0.456622	-0.0182572	-0.0120489	0.00393748	3.54022e-06	0.0182618	0.50939	TRUE	27.1113
rs7025135	A	T	A	T	9	82495387	0.362953	0.0922827	-0.0170802	-0.0025285	0.00369135	3.7098e-06	0.0306513	0.934255	TRUE	25.7957
rs7143137	C	T	C	T	14	79952615	0.0926575	0.334799	-0.0297617	-0.0368242	0.00618075	1.47096e-06	0.021282	0.0835776	TRUE	27.4501
rs7155669	A	G	A	G	14	59063842	0.295726	0.376601	-0.0184943	-0.00906569	0.00391204	2.27347e-06	0.0187062	0.627934	TRUE	21.2796
rs7202384	G	C	G	C	16	13750724	0.737879	0.841285	0.021152	-0.00980415	0.00403719	1.61291e-07	0.0251653	0.69684	TRUE	22.3894
rs72630578	C	A	C	A	1	7739766	0.205797	0.171421	0.0211382	-0.0371569	0.00439903	1.54664e-06	0.0267413	0.164682	TRUE	22.7608
rs728538	G	T	G	T	16	51205819	0.166982	0.0156542	0.0233314	0.0346392	0.00478817	1.10123e-06	0.0763882	0.650217	TRUE	22.4527
rs72946169	C	A	C	A	2	178151871	0.208264	0.00503965	0.0203955	0.260195	0.00437807	3.18559e-06	0.132515	0.0495861	TRUE	20.858
rs73050128	A	C	A	C	7	1961882	0.162223	0.0951694	-0.0253264	0.00656318	0.00482844	1.56153e-07	0.0310838	0.832774	TRUE	31.4006
rs7305229	T	C	T	C	12	50260264	0.449318	0.438865	0.0171551	0.0218611	0.00359433	1.81752e-06	0.0188104	0.245161	TRUE	47.5793
rs7306710	C	T	C	T	12	66376091	0.517973	0.870444	0.0182468	0.0199533	0.00358157	3.49623e-07	0.0285503	0.484626	TRUE	21.3259
rs7323523	C	T	C	T	13	92912119	0.255882	0.0837078	-0.0191661	-0.0170863	0.00406929	2.47902e-06	0.0327906	0.602315	TRUE	33.4974
rs7428430	T	C	T	C	3	50174184	0.485851	0.840818	-0.0231286	0.0597584	0.00355718	7.93963e-11	0.0247145	0.0156085	TRUE	50.3971
rs74424378	G	T	G	T	9	109331094	0.236048	0.298186	0.0202443	-0.0258401	0.00418571	1.32181e-06	0.0197671	0.191136	TRUE	37.1918
rs7460106	C	T	C	T	8	143534777	0.233375	0.659912	-0.025043	0.0164881	0.00425189	3.86919e-09	0.0217399	0.448195	TRUE	27.3922
rs7590888	T	C	T	C	2	65567312	0.184654	0.0159969	-0.0222532	-0.05565	0.00459513	1.28091e-06	0.0740636	0.452423	TRUE	28.683
rs7599739	T	G	T	G	2	27363152	0.349814	0.145238	-0.0181583	0.033765	0.00372656	1.10146e-06	0.0254485	0.184575	TRUE	37.7493
rs7620744	C	A	C	A	3	174146956	0.368275	0.77452	0.0175591	0.00178351	0.00368694	1.91267e-06	0.0216203	0.934255	TRUE	32.7682
rs76749787	T	C	T	C	7	12172960	0.120963	0.0721582	-0.0261211	-0.0230539	0.00546342	1.74426e-06	0.0353805	0.514661	TRUE	39.6757
rs773116	A	G	A	G	12	56486159	0.474778	0.314249	-0.0179746	-0.00742209	0.00356328	4.55187e-07	0.0194424	0.702648	TRUE	28.978
rs780569	A	T	A	T	1	4569436	0.707329	0.822489	0.0219418	-0.0110812	0.00394098	2.5847e-08	0.023635	0.639178	TRUE	21.2892
rs7832163	C	T	C	T	8	143376802	0.433275	0.500129	0.0167865	0.0254212	0.00358709	2.87389e-06	0.0184287	0.167762	TRUE	22.0781
rs7919624	T	C	T	C	10	2269933	0.382919	0.259733	0.0185378	0.0286597	0.00365913	4.06135e-07	0.0204285	0.160638	TRUE	28.101
rs7948028	C	A	C	A	11	113328681	0.378463	0.0228291	0.0187984	0.0178487	0.0036733	3.09642e-07	0.0601898	0.766817	TRUE	70.7782
rs79942197	G	C	G	C	15	61873719	0.0636879	0.0369926	-0.0379708	0.00362474	0.00729247	1.92181e-07	0.0503022	0.942555	TRUE	40.692
rs801733	C	A	C	A	11	65934549	0.358858	0.0749906	-0.0198172	-0.0187045	0.00370385	8.77991e-08	0.0343506	0.586086	TRUE	21.5077
rs8030809	A	G	A	G	15	23886293	0.549797	0.807848	0.0166498	-0.00419133	0.00359457	3.62418e-06	0.0242744	0.862915	TRUE	25.8404
rs8176510	C	T	C	T	2	188350975	0.586364	0.704496	0.0169539	0.0121127	0.00362161	2.85167e-06	0.0200077	0.544913	TRUE	25.1529
rs8614	A	C	A	C	17	27588806	0.181912	0.515101	0.0263725	-0.0253111	0.00460707	1.03911e-08	0.0179227	0.15788	TRUE	24.8216
rs874296	C	T	C	T	19	34107641	0.384533	0.205806	0.0192727	-0.0146271	0.00366714	1.4771e-07	0.0222625	0.511163	TRUE	27.6204
rs878650	A	T	A	T	11	115566544	0.247395	0.132841	-0.0202114	0.00361432	0.00420612	1.54643e-06	0.0289221	0.900549	TRUE	44.6272
rs9372625	A	G	A	G	6	98344031	0.381688	0.359711	-0.0276999	0.0291347	0.00366831	4.32514e-14	0.0186308	0.117867	TRUE	22.679
rs9389888	G	A	G	A	6	141532281	0.366208	0.189635	0.0172821	0.00748486	0.00369812	2.96633e-06	0.0228108	0.742816	TRUE	22.5083
rs9395645	A	T	A	T	6	50934086	0.102549	0.250125	-0.0293699	0.0140108	0.0058608	5.41066e-07	0.0210918	0.506512	TRUE	23.1194
rs950965	G	A	G	A	2	66668309	0.659866	0.338429	-0.017727	0.00335009	0.00375081	2.2886e-06	0.019251	0.861849	TRUE	22.8692
rs9646538	T	G	T	G	18	40700878	0.405168	0.691383	-0.0171095	0.00616026	0.00368927	3.52525e-06	0.01937	0.750461	TRUE	36.2162
rs9649581	A	G	A	G	7	132526794	0.253255	0.123279	0.0198436	-0.0313758	0.00408883	1.21593e-06	0.0275706	0.255113	TRUE	22.1681
rs9690021	T	G	T	G	7	15444537	0.490301	0.325711	0.0176078	-0.0253789	0.00355022	7.06529e-07	0.0197416	0.198599	TRUE	24.1235
rs9806536	G	T	G	T	15	37976170	0.128169	0.397115	-0.0271859	-0.0105183	0.00535267	3.79761e-07	0.0207506	0.612231	TRUE	25.1568
rs9818981	A	G	A	G	3	190602087	0.0950611	0.00691092	-0.0281291	0.0505466	0.0060616	3.47632e-06	0.105811	0.632859	TRUE	23.7192
rs9829192	T	G	T	G	3	38569463	0.433413	0.67401	0.0188833	0.0205704	0.00358197	1.35204e-07	0.0201813	0.308069	TRUE	21.6201
rs9891943	C	T	C	T	17	29730350	0.233745	0.280349	0.0229166	0.0247032	0.00425712	7.32504e-08	0.0215971	0.252698	TRUE	24.0314
rs9907011	T	C	T	C	17	7615286	0.163589	0.448985	0.0257261	-0.00407698	0.00480354	8.53041e-08	0.0182265	0.823003	TRUE	22.8414
rs9923768	A	G	A	G	16	6163838	0.599638	0.402035	-0.0210389	0.00588155	0.00363511	7.1425e-09	0.0183078	0.748013	TRUE	23.0415

## Sheet: S4
Supplementary table 4. Mendelian randomization analysis of the effect of tea intake in European on Gastric cancer
SNP	effect_allele.exposure	other_allele.exposure	effect_allele.outcome	other_allele.outcome	chr	pos	eaf.exposure	eaf.outcome	beta.exposure	beta.outcome	SE.Exposure	P-value.Exposure	SE.Outcome	P-value.Outcome	mr_keep	F-value
rs10082992	A	C	A	C	12	72826693	0.244039	0.462403	-0.0129215	0.0133768	0.00246657	1.6e-07	0.0180485	0.458597	TRUE	27.998
rs10100516	C	T	C	T	8	2921989	0.383683	0.121504	-0.0101572	0.027289	0.00218736	3.40001e-06	0.0283435	0.335649	TRUE	41.7885
rs10184716	T	C	T	C	2	50370382	0.637994	0.694458	0.0117949	0.00336618	0.00221127	9.59997e-08	0.0194157	0.862358	TRUE	25.2844
rs10186921	T	C	T	C	2	43644556	0.570608	0.336511	-0.00983117	0.00369247	0.00214018	4.39997e-06	0.0191194	0.84686	TRUE	22.1449
rs1020111	A	G	A	G	2	201247780	0.538584	0.53766	0.010607	-0.0302541	0.00213299	6.59994e-07	0.0180268	0.0932911	TRUE	21.862
rs10244642	C	T	C	T	7	140124826	0.111382	0.161033	-0.0158727	0.0138483	0.0033749	2.59998e-06	0.0245779	0.57313	TRUE	21.2327
rs10273455	A	C	A	C	7	17762666	0.552023	0.65077	-0.0116758	0.0341044	0.00213652	4.60002e-08	0.0192479	0.0764205	TRUE	21.666
rs10281069	T	C	T	C	7	75499311	0.483382	0.271983	-0.0098298	-0.0389196	0.00211815	3.50002e-06	0.0207286	0.0604394	TRUE	52.4973
rs10741694	C	T	C	T	11	16286183	0.627915	0.774581	0.0150037	-0.0197242	0.00219355	7.89951e-12	0.0216727	0.362771	TRUE	27.5766
rs10752269	A	G	A	G	10	12692902	0.506082	0.63823	-0.0128727	-0.0247568	0.00211975	1.29999e-09	0.0189915	0.19238	TRUE	26.5122
rs10764990	A	G	A	G	10	129152608	0.607155	0.512685	-0.0121906	0.00479173	0.00216898	1.89998e-08	0.0180267	0.790384	TRUE	22.3542
rs1078032	C	T	C	T	7	17464410	0.436115	0.391487	0.0118832	0.00810654	0.00214892	3.2e-08	0.0183709	0.659016	TRUE	22.9876
rs10850705	T	C	T	C	12	110196599	0.441691	0.254886	0.00983976	-0.0433702	0.00215262	4.90004e-06	0.0205227	0.0345772	TRUE	32.4743
rs10879354	T	C	T	C	12	72409782	0.610481	0.532607	-0.0110072	-0.00581023	0.00219021	5e-07	0.0179814	0.746602	TRUE	26.2145
rs10887518	C	G	C	G	10	87450856	0.553957	0.753074	-0.0114595	-0.00228674	0.00212876	7.29995e-08	0.0209773	0.913194	TRUE	26.1519
rs10918630	C	T	C	T	1	162053508	0.681684	0.426195	-0.0106202	-0.0154971	0.00228162	3.2e-06	0.0181688	0.393688	TRUE	21.1013
rs11022752	G	A	G	A	11	13307622	0.269436	0.514591	0.0133502	0.0129953	0.00239391	2.5e-08	0.018166	0.474384	TRUE	28.4515
rs111285082	A	G	A	G	4	2142094	0.054501	0.319581	-0.0243457	-0.0251773	0.00466987	1.89998e-07	0.0209344	0.229102	TRUE	21.8554
rs11164870	G	C	G	C	1	93552187	0.604574	0.633564	-0.0119604	-0.0329789	0.00218232	4.20001e-08	0.0190037	0.0826723	TRUE	27.7779
rs1156588	G	A	G	A	2	58515375	0.210071	0.216623	-0.015454	-0.00564164	0.00260325	2.90001e-09	0.0217376	0.795224	TRUE	21.3712
rs1156954	A	G	A	G	7	117594838	0.323659	0.449551	0.0104975	0.0154573	0.00227378	3.89996e-06	0.0188466	0.412124	TRUE	23.2185
rs11587444	G	A	G	A	1	150722844	0.393464	0.399213	0.0140328	0.00979238	0.00217078	1e-10	0.018755	0.601586	TRUE	22.585
rs1160807	T	C	T	C	9	11379382	0.693549	0.509037	0.0112202	-0.0111656	0.00230966	1.2e-06	0.0181262	0.537902	TRUE	23.7684
rs11613633	A	C	A	C	12	112040904	0.16513	0.234062	0.0145935	-0.020444	0.00294771	7.39997e-07	0.0225748	0.365142	TRUE	31.6203
rs11732227	T	C	T	C	4	179485216	0.190425	0.167606	-0.0128747	0.00427452	0.00270477	1.89998e-06	0.0245103	0.861553	TRUE	21.9118
rs11752836	G	A	G	A	6	11492836	0.535977	0.440995	0.0110548	-0.00831541	0.00212816	2.1e-07	0.0180817	0.645602	TRUE	36.3381
rs11768350	C	T	C	T	7	17561651	0.159254	0.108154	-0.0206574	-0.032412	0.00290683	1.20005e-12	0.0297932	0.276639	TRUE	22.4118
rs11878917	A	G	A	G	19	42588999	0.109678	0.0583313	0.0162536	-0.00375456	0.00340427	1.79999e-06	0.038	0.921294	TRUE	23.1939
rs1197850	G	T	G	T	13	35930744	0.193006	0.208966	0.0134647	0.0189451	0.00268464	5.30005e-07	0.0220266	0.389733	TRUE	24.1952
rs12028567	C	T	C	T	1	176378828	0.42122	0.468474	-0.0110395	-0.011241	0.00214401	2.59998e-07	0.0181001	0.534571	TRUE	23.6995
rs12357316	G	A	G	A	10	75760702	0.525272	0.0260897	0.0100955	0.0225366	0.00211787	1.89998e-06	0.0650696	0.729083	TRUE	23.7362
rs12446615	G	A	G	A	16	73915896	0.567429	0.547532	-0.0114998	0.00105638	0.00212806	6.49995e-08	0.0193811	0.956532	TRUE	29.4895
rs12504877	G	T	G	T	4	68058681	0.526022	0.571109	-0.0103577	0.0274838	0.00215891	1.6e-06	0.0193438	0.155372	TRUE	21.9482
rs12540199	G	A	G	A	7	17006825	0.100352	0.118973	0.0180827	0.0146931	0.00362386	5.99998e-07	0.0304407	0.629322	TRUE	22.5869
rs12591786	T	C	T	C	15	60902512	0.158804	0.0925944	-0.0184399	-0.0296789	0.00294243	3.69999e-10	0.0331551	0.370705	TRUE	25.6911
rs1274478	A	G	A	G	10	34487002	0.367186	0.0720629	0.0109485	-0.066658	0.00220839	7.10003e-07	0.0398376	0.0942801	TRUE	21.0433
rs1275193	A	C	A	C	14	69466699	0.374913	0.87669	0.0105589	-0.0206843	0.00218864	1.40001e-06	0.0284774	0.46763	TRUE	27.1791
rs12752825	G	A	G	A	1	244015295	0.370955	0.34964	-0.0113292	0.00405297	0.00225306	4.90004e-07	0.0219277	0.85336	TRUE	22.6576
rs12765951	C	G	C	G	10	65344397	0.31146	0.0150854	-0.0107698	-0.0377723	0.00229161	2.59998e-06	0.0747533	0.613354	TRUE	23.0175
rs1285244	G	A	G	A	17	77797634	0.462694	0.330188	0.0107427	-0.0154711	0.00212758	4.39997e-07	0.019217	0.420777	TRUE	61.1475
rs12920407	A	G	A	G	16	82867950	0.034712	0.797561	-0.0266111	-0.00585024	0.00580893	4.60002e-06	0.0228827	0.798212	TRUE	23.2068
rs12939750	A	T	A	T	17	42618412	0.120649	0.0312955	-0.0152779	-0.0255535	0.00327623	3.09999e-06	0.0530358	0.629937	TRUE	24.337
rs12997185	T	A	T	A	2	233560587	0.354507	0.297952	0.0114113	0.0396497	0.00223143	3.2e-07	0.0234699	0.0911444	TRUE	51.5582
rs13270248	G	A	G	A	8	65428296	0.13793	0.0930883	0.0151438	0.000549319	0.00315485	1.6e-06	0.0340995	0.987147	TRUE	22.6619
rs13282783	T	C	T	C	8	22088975	0.285899	0.48197	-0.0135837	0.0124973	0.00235432	7.90005e-09	0.018379	0.496518	TRUE	25.5491
rs132904	C	G	C	G	22	41798896	0.778651	0.953768	0.0166007	-0.0393109	0.00255257	7.8001e-11	0.0428497	0.358926	TRUE	21.0276
rs1394094	T	A	T	A	3	136195788	0.641313	0.776182	0.0106416	-0.0366247	0.00220846	1.40001e-06	0.0225942	0.105023	TRUE	30.0212
rs1421488	A	G	A	G	10	107444714	0.382253	0.715551	0.0106992	-0.00878179	0.00218456	9.69996e-07	0.0199879	0.660404	TRUE	70.2994
rs142655113	A	G	A	G	9	34394209	0.151578	0.22596	0.0136146	-0.00679431	0.0029523	4e-06	0.0215271	0.752293	TRUE	21.4654
rs1433071	G	T	G	T	19	30913098	0.453083	0.781967	-0.0108706	0.0116206	0.00213128	3.40001e-07	0.0217618	0.593347	TRUE	28.6569
rs1449717	G	T	G	T	14	39048543	0.333788	0.728398	-0.0108316	-0.0270947	0.00225155	1.5e-06	0.0201795	0.179375	TRUE	21.3447
rs1453548	A	T	A	T	11	59192089	0.664929	0.664574	-0.0133414	-0.0375436	0.00224973	2.99999e-09	0.019134	0.0497462	TRUE	26.9832
rs1475283	G	A	G	A	13	31818884	0.59435	0.682837	-0.010135	-0.000953612	0.00216733	2.90001e-06	0.0217086	0.964962	TRUE	25.7476
rs1481012	G	A	G	A	4	89039082	0.112209	0.295095	-0.0262435	0.0203337	0.00335608	5.30029e-15	0.0198043	0.304545	TRUE	24.2715
rs1503286	A	T	A	T	15	69497062	0.659774	0.508573	0.0110791	-0.000402793	0.00223569	7.19996e-07	0.0178996	0.982047	TRUE	50.5024
rs151181609	A	G	A	G	15	75219728	0.01665	0.0336637	-0.0411175	0.0148046	0.00830495	7.39997e-07	0.0493164	0.764028	TRUE	21.9602
rs1640297	C	T	C	T	22	20081852	0.496274	0.32492	-0.0103163	-0.0318653	0.00212113	1.2e-06	0.0191931	0.0968657	TRUE	22.4951
rs16895478	C	G	C	G	6	65252468	0.137383	0.246289	0.0156832	-0.0167693	0.00309077	3.89996e-07	0.0215012	0.435434	TRUE	22.1197
rs1712999	G	A	G	A	3	116131936	0.111043	0.0204283	0.0165837	-0.00728542	0.00337409	8.9e-07	0.0639316	0.909272	TRUE	38.5899
rs17245213	A	G	A	G	11	1679769	0.208046	0.0112614	-0.0146481	0.0377981	0.00260905	2e-08	0.0888341	0.670479	TRUE	21.3145
rs17280180	G	C	G	C	3	35707818	0.41288	0.484594	0.0100093	-0.0110963	0.00215194	3.29997e-06	0.0180365	0.538411	TRUE	21.5987
rs17576658	A	G	A	G	13	100272019	0.247081	0.0984118	-0.0134812	0.00341766	0.00245655	4.09996e-08	0.0307843	0.911601	TRUE	30.5792
rs17655642	C	T	C	T	7	13329118	0.237112	0.240353	0.0126178	-0.00442557	0.00249241	4.09996e-07	0.0211985	0.834629	TRUE	32.7221
rs17685	A	G	A	G	7	75616105	0.277512	0.363343	0.0230655	0.00827677	0.00236195	1.59993e-22	0.0186543	0.657266	TRUE	22.0272
rs1868527	G	A	G	A	3	42257513	0.75162	0.999083	0.0126838	-0.512123	0.00246587	2.69998e-07	0.320276	0.109819	TRUE	40.5151
rs1936789	A	G	A	G	6	127419737	0.532038	0.553583	-0.00988211	-0.0260748	0.00213295	3.59998e-06	0.0185697	0.160273	TRUE	21.7654
rs1941356	T	C	T	C	18	31612400	0.638236	0.515572	-0.0101945	-0.00767797	0.00220689	3.79997e-06	0.0179378	0.668627	TRUE	29.8648
rs1950709	A	G	A	G	14	29735938	0.541283	0.742543	0.0104376	-0.031324	0.00213027	9.59997e-07	0.0212661	0.140763	TRUE	21.0266
rs2076308	C	G	C	G	6	50791640	0.180126	0.313052	-0.0156639	-0.0340087	0.00275756	1.29999e-08	0.0194774	0.0807997	TRUE	95.364
rs2117137	G	A	G	A	3	89525505	0.405148	0.13011	0.0129948	0.0076396	0.0021557	1.7e-09	0.0274811	0.781016	TRUE	25.6288
rs2160515	G	A	G	A	12	16753965	0.436949	0.348622	-0.0111124	0.0178741	0.00215379	2.5e-07	0.0188604	0.34328	TRUE	23.0416
rs2207055	A	C	A	C	6	78135205	0.351158	0.511387	0.0109128	0.00620201	0.00221507	8.40001e-07	0.0179551	0.72978	TRUE	21.5629
rs224240	A	G	A	G	16	3316340	0.240571	0.0338993	-0.0133777	-0.0211097	0.00248078	6.90001e-08	0.0517098	0.683101	TRUE	33.2893
rs2251012	C	T	C	T	21	17633645	0.535304	0.759753	-0.00983436	0.0200191	0.00212804	3.79997e-06	0.0243945	0.411853	TRUE	21.9237
rs2273447	T	A	T	A	20	62900120	0.203788	0.0415345	0.0174715	0.0295795	0.00263421	3.29989e-11	0.0459808	0.52003	TRUE	25.1125
rs2279844	A	G	A	G	17	40819809	0.379343	0.527609	-0.0119879	-0.00111606	0.00218318	4e-08	0.0180083	0.950583	TRUE	22.0292
rs2289002	C	T	C	T	1	214177979	0.286793	0.292808	0.0108338	0.0260313	0.00235114	4.09996e-06	0.0198081	0.188787	TRUE	26.6595
rs2351187	A	G	A	G	10	86850616	0.318935	0.00623978	0.0129023	0.000966148	0.0022823	1.6e-08	0.116688	0.993394	TRUE	25.7696
rs2403304	C	T	C	T	5	103733250	0.371445	0.37147	-0.01107	0.0206776	0.00219008	4.30002e-07	0.019091	0.278762	TRUE	33.7987
rs2416721	T	A	T	A	9	122581537	0.730502	0.590446	0.0111416	-0.0153813	0.0023902	3.09999e-06	0.0183625	0.402228	TRUE	21.7283
rs2460292	T	C	T	C	17	60691224	0.504502	0.624785	0.0103103	0.00956595	0.00212791	1.29999e-06	0.0189126	0.612999	TRUE	21.8333
rs2478875	G	A	G	A	6	51283110	0.208758	0.431784	0.0218943	-0.0161134	0.00261129	5.10035e-17	0.0181525	0.374719	TRUE	23.5996
rs2497304	T	C	T	C	10	94492716	0.477055	0.0941176	0.0106485	-0.0252363	0.00213135	5.80003e-07	0.0315971	0.42447	TRUE	28.638
rs253602	T	G	T	G	5	155966087	0.565557	0.453912	-0.0102992	0.00899795	0.00213794	1.5e-06	0.0180631	0.618385	TRUE	22.7226
rs2645929	G	A	G	A	13	56444529	0.813066	0.872066	-0.0149842	-0.0138722	0.0027166	3.50002e-08	0.0265785	0.601715	TRUE	31.5892
rs2665811	C	T	C	T	17	61971635	0.638353	0.595585	0.0110512	-0.00907806	0.00220628	5.49997e-07	0.0192409	0.637061	TRUE	22.8887
rs2783129	G	C	G	C	13	80168720	0.484878	0.230793	-0.0117331	0.00115618	0.00213314	3.79997e-08	0.0230272	0.959955	TRUE	22.0869
rs28362912	T	C	T	C	15	74710593	0.94835	0.508012	0.0225956	-0.0191732	0.00489971	4e-06	0.018957	0.311821	TRUE	24.5786
rs2839188	T	C	T	C	21	47692798	0.377863	0.201084	0.011845	-0.0307626	0.00218438	5.89997e-08	0.0241059	0.201905	TRUE	31.9587
rs2934642	A	C	A	C	10	31209714	0.7679	0.49365	0.0122829	0.00498239	0.0025069	9.59997e-07	0.0182238	0.784545	TRUE	28.9786
rs323065	T	C	T	C	16	2367878	0.174201	0.0390152	-0.0134991	-0.00146316	0.00289017	2.99999e-06	0.0506781	0.976967	TRUE	26.3326
rs34619	A	G	A	G	5	60465365	0.430905	0.763897	0.0117117	0.0145058	0.0021375	4.30002e-08	0.0216996	0.503825	TRUE	36.8782
rs34849615	T	A	T	A	10	18414460	0.129352	0.0970194	-0.0147054	-0.0452036	0.00317424	3.59998e-06	0.0305856	0.139424	TRUE	24.0064
rs349367	A	G	A	G	8	73426759	0.808438	0.974222	0.012695	-0.0760458	0.00270479	2.69998e-06	0.0641657	0.23596	TRUE	30.3108
rs34940743	G	A	G	A	14	80102233	0.347218	0.0974943	0.011894	-0.00251135	0.0022183	8.19993e-08	0.0342016	0.941465	TRUE	24.9613
rs35596618	G	A	G	A	1	50504100	0.088625	0.279323	-0.0183197	-0.000352732	0.00372361	8.70001e-07	0.0200527	0.985966	TRUE	23.9869
rs35970998	G	A	G	A	2	40558923	0.26343	0.450636	-0.0127984	0.0102582	0.00242832	1.40001e-07	0.0182394	0.573831	TRUE	21.4622
rs41135	C	T	C	T	5	96166026	0.472473	0.346494	0.00976184	-0.0282892	0.00212881	4.49997e-06	0.0188614	0.133653	TRUE	25.7038
rs4135060	A	G	A	G	12	104365450	0.109363	0.340008	0.0167514	-0.024792	0.00339916	8.30004e-07	0.0190004	0.191956	TRUE	46.7845
rs4410790	C	T	C	T	7	17284577	0.631224	0.375643	0.0405506	-0.00876442	0.00219507	3.40017e-76	0.0185229	0.636095	TRUE	31.1
rs4418728	T	G	T	G	10	94839724	0.451157	0.620167	-0.0117136	0.0456432	0.00212761	3.69999e-08	0.0185727	0.0139891	TRUE	29.5108
rs4451355	T	A	T	A	9	9471965	0.619696	0.686629	-0.00998426	0.000646475	0.00218223	4.79999e-06	0.0196175	0.973711	TRUE	27.1026
rs455400	G	A	G	A	21	31312418	0.165098	0.119696	-0.0144297	0.0407638	0.00286061	4.60002e-07	0.027927	0.144385	TRUE	35.1675
rs4692053	A	C	A	C	4	28492865	0.350183	0.862242	0.0105489	0.0113171	0.00221962	2e-06	0.0261082	0.664674	TRUE	31.5208
rs4808193	C	T	C	T	19	19410622	0.335324	0.28585	0.0151149	-0.0270844	0.0022472	1.69981e-11	0.0199443	0.174464	TRUE	24.2862
rs4817505	C	T	C	T	21	34343828	0.38998	0.539887	0.015068	0.0231598	0.0021746	4.19952e-12	0.0180016	0.198255	TRUE	58.1803
rs4862411	C	T	C	T	4	185664774	0.76631	0.386356	0.0126857	-0.0314151	0.00250278	4e-07	0.0184394	0.0884382	TRUE	22.0052
rs512404	T	G	T	G	16	63031551	0.22457	0.21903	0.0150272	-0.0112623	0.00256164	4.49997e-09	0.0223081	0.613663	TRUE	27.4435
rs56019762	A	G	A	G	10	10205581	0.265396	0.044622	-0.012338	-0.0154143	0.00240435	2.90001e-07	0.0450061	0.73198	TRUE	25.257
rs56188862	C	T	C	T	1	174189269	0.387454	0.314963	-0.0157568	-0.0233148	0.0021747	4.30031e-13	0.0194952	0.231725	TRUE	20.8946
rs56348300	G	C	G	C	9	7054124	0.184619	0.237596	0.0158824	-0.0340125	0.00273191	6.1e-09	0.0211758	0.108231	TRUE	26.6201
rs57462170	A	G	A	G	3	50239803	0.108773	0.147456	0.0191505	-0.00802518	0.00340563	1.89998e-08	0.0252683	0.750789	TRUE	26.4791
rs57631352	G	A	G	A	19	4338173	0.296859	0.483231	-0.0131035	0.00628662	0.00232117	1.7e-08	0.0179898	0.726748	TRUE	21.6227
rs6033239	T	G	T	G	20	11845930	0.361881	0.183757	-0.0115097	-0.0153397	0.00220582	1.79999e-07	0.0234364	0.512775	TRUE	30.424
rs603826	C	A	C	A	11	118970878	0.37138	0.473475	0.011783	-0.0176457	0.00219309	7.79992e-08	0.0181765	0.33165	TRUE	30.2819
rs61182982	T	C	T	C	15	74557787	0.155797	0.368962	-0.0150845	0.00794005	0.0029276	2.59998e-07	0.018858	0.673722	TRUE	30.2543
rs6129076	T	C	T	C	20	59787651	0.674069	0.772917	0.0116607	-0.0288365	0.00226287	2.59998e-07	0.0216426	0.18273	TRUE	21.8674
rs62092408	A	G	A	G	18	52753099	0.191106	0.184756	0.0145871	0.0098515	0.00272786	8.9e-08	0.0267232	0.712389	TRUE	30.1166
rs62479582	C	T	C	T	7	135033518	0.437596	0.254768	0.0101443	-0.0215992	0.00213884	2.1e-06	0.0206446	0.295453	TRUE	24.0067
rs6265	T	C	T	C	11	27679916	0.188448	0.404413	-0.0140953	-0.016095	0.0027075	1.89998e-07	0.0182318	0.377343	TRUE	23.2749
rs6467439	G	T	G	T	7	132216541	0.485144	0.512441	-0.00974986	-0.0113138	0.00212625	4.49997e-06	0.017972	0.529008	TRUE	23.1431
rs6488854	G	A	G	A	12	17055470	0.377716	0.400133	0.0112528	-0.00110106	0.0021868	2.69998e-07	0.0184906	0.952516	TRUE	21.5835
rs6593661	A	C	A	C	1	95989137	0.863077	0.596443	-0.0157768	-0.00108412	0.0030814	3.09999e-07	0.0183257	0.952826	TRUE	28.7485
rs6786524	T	A	T	A	3	117953427	0.125447	0.00265772	0.0155891	0.0467089	0.00320222	1.09999e-06	0.174505	0.788958	TRUE	493.646
rs6822218	G	A	G	A	4	18246160	0.719732	0.877284	-0.0108136	0.00501929	0.00235729	4.49997e-06	0.0282041	0.858752	TRUE	21.267
rs6829	T	C	T	C	13	111531264	0.596155	0.957874	-0.0119163	0.075702	0.00216546	3.69999e-08	0.0445226	0.0890738	TRUE	24.5576
rs7012814	A	G	A	G	8	9173358	0.474035	0.892631	-0.0108441	-0.00717798	0.00213619	3.79997e-07	0.030774	0.815569	TRUE	23.98
rs7095819	A	G	A	G	10	131475845	0.305039	0.381535	0.0111186	0.0337141	0.00232402	1.7e-06	0.0185409	0.0690081	TRUE	24.512
rs713598	G	C	G	C	7	141673345	0.402254	0.4332	0.0133969	0.00113913	0.00215659	5.19996e-10	0.0180948	0.949804	TRUE	26.5484
rs7248282	T	C	T	C	19	47769120	0.420129	0.667217	-0.0100688	0.0131485	0.00214573	2.69998e-06	0.0216876	0.544337	TRUE	21.8154
rs72733403	T	C	T	C	15	40630913	0.272816	0.0509898	0.0117333	-0.0271234	0.00239605	9.69996e-07	0.043209	0.530184	TRUE	29.202
rs72748419	G	T	G	T	9	81821528	0.047039	0.0798898	0.0267854	0.0784456	0.00500526	8.70001e-08	0.0351662	0.0257004	TRUE	20.9862
rs72797284	G	A	G	A	5	152031650	0.270797	0.0236205	-0.0171147	0.0701231	0.00238353	7.00003e-13	0.05935	0.237396	TRUE	21.936
rs73187605	T	C	T	C	3	183990230	0.268564	0.243585	0.0113222	-0.0128947	0.00239162	2.19999e-06	0.0213936	0.546684	TRUE	29.0795
rs75396527	A	G	A	G	10	29998422	0.01819	0.129137	0.0414755	-0.0507725	0.00818074	4e-07	0.0276841	0.0666546	TRUE	34.4128
rs76323047	G	A	G	A	7	44185955	0.119144	0.148423	-0.0153692	-0.0115398	0.00327969	2.80001e-06	0.0254908	0.650762	TRUE	25.0898
rs7640488	A	G	A	G	3	69475108	0.636939	0.92585	0.0109776	0.0188834	0.00221032	6.80002e-07	0.0342504	0.581405	TRUE	25.495
rs7723040	T	C	T	C	5	142085997	0.09132	0.458015	-0.0180829	-0.00886239	0.00366949	8.30004e-07	0.0179632	0.621755	TRUE	22.1812
rs7757102	G	A	G	A	6	137222671	0.555426	0.508966	-0.0118039	0.0362923	0.00213302	3.09999e-08	0.0179538	0.0432355	TRUE	23.009
rs7825157	T	C	T	C	8	93177709	0.76645	0.998123	-0.0129504	0.0235349	0.00250817	2.39999e-07	0.212292	0.911726	TRUE	21.746
rs7840343	A	G	A	G	8	103639193	0.286632	0.103148	-0.0109813	-0.0102186	0.00234529	2.80001e-06	0.0295239	0.729258	TRUE	23.4766
rs79214011	A	G	A	G	4	90859279	0.030197	0.0431895	0.0298803	0.0207132	0.00637802	2.80001e-06	0.0473481	0.661773	TRUE	21.1395
rs7999399	T	C	T	C	13	89233505	0.556133	0.118084	0.0117079	-0.00180474	0.00213305	4e-08	0.0280079	0.948622	TRUE	21.3388
rs8006086	T	C	T	C	14	78773289	0.453584	0.504948	-0.00991318	0.0109394	0.00213379	3.40001e-06	0.0179082	0.541295	TRUE	28.5952
rs8023709	T	C	T	C	15	74116372	0.451304	0.923148	0.00976969	0.0445144	0.00213536	4.79999e-06	0.0353379	0.207785	TRUE	22.0194
rs901746	G	A	G	A	11	47260319	0.302152	0.742805	0.0125211	0.00366821	0.0023049	5.60003e-08	0.020498	0.857973	TRUE	31.8684
rs9302428	G	C	G	C	16	24717600	0.635799	0.921986	0.0122457	0.0216604	0.00220122	2.59998e-08	0.0336739	0.520069	TRUE	26.554
rs9438548	T	C	T	C	1	26757548	0.751287	0.940466	0.012908	0.0272514	0.00245804	1.5e-07	0.0380001	0.473289	TRUE	27.2263
rs9478663	A	G	A	G	6	155915741	0.215483	0.082307	0.0121042	0.0159669	0.00257896	2.69998e-06	0.0334858	0.633486	TRUE	43.9906
rs9569291	G	C	G	C	13	55898119	0.289301	0.498763	-0.0113826	0.0203136	0.00244786	3.29997e-06	0.0180683	0.2609	TRUE	21.3566
rs962242	C	T	C	T	1	154592140	0.225299	0.127527	0.014459	-0.0267164	0.00253728	1.2e-08	0.0272242	0.326421	TRUE	25.4447
rs9624470	A	G	A	G	22	24820268	0.580054	0.515668	0.0252071	0.00356153	0.00215485	1.29987e-31	0.0190562	0.851742	TRUE	48.0123
rs9648476	A	G	A	G	7	39293033	0.622954	0.978852	0.0125013	-0.0272193	0.00218542	1.09999e-08	0.0626785	0.664093	TRUE	29.4045
rs977474	T	C	T	C	12	11284772	0.833746	0.983904	0.0217813	0.0298048	0.00285559	2.39994e-14	0.0730992	0.683471	TRUE	42.2958
rs984616	T	C	T	C	5	130891101	0.769808	0.463618	0.011975	0.0264344	0.00251552	1.89998e-06	0.0202037	0.190739	TRUE	136.84
rs9848479	G	A	G	A	3	113679050	0.551948	0.623495	0.0100651	-0.00832022	0.00213541	2.39999e-06	0.0187227	0.656759	TRUE	23.3883
rs9937354	A	G	A	G	16	53799847	0.424074	0.230841	-0.0140923	0.00444787	0.0021433	4.90004e-11	0.021488	0.836015	TRUE	23.6545

## Sheet: S5
Supplementary table 5. Mendelian randomization analysis of the effect of coffee intake in European on Gastric cancer
SNP	effect_allele.exposure	other_allele.exposure	effect_allele.outcome	other_allele.outcome	chr	pos	eaf.exposure	eaf.outcome	beta.exposure	beta.outcome	SE.Exposure	P-value.Exposure	SE.Outcome	P-value.Outcome	mr_keep	F-value
rs10053913	G	A	G	A	5	164999502	0.00835702	-0.0287518	0.35574	0.216369	0.0217027	0.185236	8.30004e-07	0.0016954	TRUE	22.6532
rs10119174	C	G	C	G	9	27953724	-0.00939786	0.0228912	0.571035	0.588735	0.0197129	0.245549	1e-08	0.00164159	FALSE	26.4506
rs10193706	C	A	C	A	2	146316319	0.00814937	0.0173061	0.523265	0.567005	0.0181033	0.339091	5.19996e-07	0.00162375	TRUE	23.9618
rs10249085	T	C	T	C	7	34876014	-0.00805448	-0.0361352	0.392894	0.21464	0.0217359	0.0964206	1.40001e-06	0.00167037	TRUE	34.6317
rs10280836	G	T	G	T	7	88730674	-0.0091278	0.00841183	0.771576	0.649749	0.0197073	0.669496	2.1e-06	0.0019238	TRUE	21.7769
rs10486847	A	G	A	G	7	84674997	-0.00832078	-0.00866899	0.290071	0.0427992	0.0446908	0.846194	3.09999e-06	0.00178432	TRUE	43.5197
rs10500356	C	T	C	T	16	7459614	0.00786905	-0.0351998	0.441636	0.867693	0.0268101	0.189207	1.40001e-06	0.00162917	TRUE	25.9525
rs1057868	T	C	T	C	7	75615006	0.0199509	0.0111402	0.284986	0.41737	0.0182091	0.540676	5.40008e-29	0.00178517	TRUE	23.867
rs10789937	T	C	T	C	11	113042119	-0.00825702	0.00336928	0.641425	0.461512	0.018016	0.851648	9.29994e-07	0.00168339	TRUE	26.8632
rs10875042	T	A	T	A	1	97460766	0.0105944	0.0425888	0.198845	0.0256331	0.0595848	0.474757	2.19999e-07	0.00204408	TRUE	22.1997
rs10938398	A	G	A	G	4	45186139	0.00752073	-0.0445406	0.43387	0.29659	0.0199102	0.0252819	4.09996e-06	0.00163313	TRUE	28.4193
rs10992783	T	C	T	C	9	96311256	-0.00762258	-0.0192267	0.418651	0.458821	0.018296	0.293318	3.29997e-06	0.00163964	TRUE	22.201
rs11032480	G	C	G	C	11	1561077	0.00830272	0.0162867	0.691716	0.50714	0.0180037	0.365661	2e-06	0.00174659	FALSE	21.4531
rs11090320	G	C	G	C	22	24742426	-0.00950892	-0.00637233	0.220921	0.182436	0.0239904	0.790531	1.09999e-06	0.00194982	TRUE	23.8381
rs11206378	A	G	A	G	1	40049184	0.00794074	0.0348025	0.644433	0.608023	0.0183965	0.0585181	2.5e-06	0.00168534	TRUE	23.2446
rs11640533	T	C	T	C	16	53412862	0.00770854	0.0346768	0.408486	0.189743	0.0229092	0.130111	2.99999e-06	0.00165083	TRUE	21.0239
rs11678584	T	A	T	A	2	32563426	0.0125477	0.0463274	0.139373	0.0616009	0.037941	0.222073	7.79992e-08	0.00233576	TRUE	64.3665
rs117573914	C	T	C	T	8	83647733	0.0280139	0.0460475	0.019485	0.0668992	0.0379653	0.225174	1.6e-06	0.00584101	TRUE	21.6057
rs1182580	T	C	T	C	1	104446782	0.00792474	0.00284322	0.473557	0.388599	0.0185707	0.878318	9.80009e-07	0.00161892	TRUE	31.8082
rs12514566	A	G	A	G	5	7391462	-0.0113972	-0.0280804	0.337107	0.42808	0.0181586	0.122008	2.39994e-11	0.00170562	TRUE	24.4204
rs12593566	A	C	A	C	15	75310075	0.0192003	0.0989375	0.951626	0.981624	0.0655424	0.131166	3.2e-07	0.00375578	TRUE	30.8215
rs12604773	G	A	G	A	18	19028164	-0.0086196	0.00605161	0.662603	0.580905	0.0186589	0.745689	4.30002e-07	0.00170546	TRUE	24.5689
rs12649199	A	G	A	G	4	152639284	-0.00844732	0.013873	0.284214	0.083625	0.033002	0.674217	2.39999e-06	0.00179152	TRUE	22.1786
rs12731646	T	C	T	C	1	169090660	0.007685	-0.00749858	0.40872	0.10806	0.0323206	0.816533	3.09999e-06	0.00164682	TRUE	22.9119
rs12891244	G	C	G	C	14	39568182	0.00806177	0.0338002	0.575219	0.548219	0.0182734	0.0643576	8.09991e-07	0.00163419	FALSE	24.4881
rs12930957	C	T	C	T	16	83385118	0.00824709	-0.0724223	0.641842	0.833117	0.0242489	0.00282079	9.40005e-07	0.00168174	TRUE	22.3547
rs12989746	T	G	T	G	2	49368391	0.01035	0.015559	0.249928	0.479406	0.0179709	0.386605	2.80001e-08	0.00186429	TRUE	24.9276
rs13054099	C	T	C	T	22	41215672	-0.0107777	-0.0128464	0.261004	0.0874367	0.0323599	0.691377	4.30002e-09	0.00183597	TRUE	23.3998
rs13088645	A	T	A	T	3	134157263	0.00775127	0.0234333	0.419514	0.24092	0.0213423	0.272216	2.5e-06	0.00164591	TRUE	20.9693
rs13096450	G	A	G	A	3	22172572	-0.0116006	0.299049	0.128084	0.00170884	0.256352	0.24339	1.7e-06	0.00242354	TRUE	23.4595
rs13163336	A	C	A	C	5	87943710	0.0149472	0.0288713	0.15761	0.442168	0.018165	0.111972	1.29987e-11	0.00221005	TRUE	31.4885
rs13378240	T	A	T	A	13	109313157	-0.00868802	-0.0138402	0.293173	0.215621	0.0218878	0.527173	9.49992e-07	0.00177269	TRUE	22.2328
rs13378244	A	G	A	G	13	40806355	0.00789038	0.0141883	0.41927	0.77839	0.0215665	0.510613	1.5e-06	0.00163912	TRUE	21.2048
rs1338549	G	T	G	T	6	98312143	-0.00945121	-0.0280337	0.533932	0.639097	0.0191288	0.142777	5.60003e-09	0.0016218	TRUE	36.172
rs13387939	A	C	A	C	2	637498	0.0165558	-0.0174897	0.828363	0.901094	0.0302691	0.563394	9.79941e-15	0.0021386	TRUE	21.207
rs13437947	A	G	A	G	7	12098979	0.010406	-0.0502164	0.158042	0.0718779	0.0363688	0.167354	2.59998e-06	0.00221371	TRUE	24.3779
rs1421085	C	T	C	T	16	53800954	0.0185426	-0.00548252	0.40357	0.202874	0.0224021	0.806664	1.69981e-29	0.00164436	TRUE	22.2884
rs144620429	T	C	T	C	1	227527871	0.0132433	-0.588659	0.091272	0.00147297	0.251485	0.019246	2.5e-06	0.00281067	TRUE	24.2973
rs1447365	G	A	G	A	4	30861964	0.00831566	0.0499999	0.668261	0.676081	0.0194934	0.0103186	1.29999e-06	0.00171687	TRUE	23.6896
rs148617670	G	A	G	A	7	17106790	-0.0134938	-0.00377125	0.091007	0.0540671	0.0443325	0.932208	1.6e-06	0.00281315	TRUE	21.064
rs1527961	C	T	C	T	2	62780440	-0.0133431	-0.0373263	0.1349	0.0451655	0.0427881	0.383016	1.7e-08	0.00236585	TRUE	28.6515
rs1536826	C	A	C	A	10	135357239	0.0106185	-0.0222644	0.817555	0.543783	0.0181817	0.220744	3.69999e-07	0.00208919	TRUE	44.6511
rs16930598	A	G	A	G	8	64604836	-0.0187189	0.0284936	0.04291	0.207627	0.0222191	0.199704	2.99999e-06	0.0040086	TRUE	33.961
rs17144566	T	C	T	C	11	82798226	-0.0108784	0.0118794	0.19648	0.284893	0.0198109	0.548747	8.40001e-08	0.00203021	TRUE	23.2528
rs17155888	A	T	A	T	7	103416295	0.00768888	0.0212834	0.425324	0.378089	0.018657	0.253964	2.80001e-06	0.0016404	FALSE	37.21
rs17492269	A	G	A	G	7	70047405	-0.0108112	-0.0379381	0.175724	0.134123	0.0268853	0.158213	4.30002e-07	0.00213915	TRUE	27.857
rs17647019	G	A	G	A	7	17481089	0.0192963	0.00718621	0.051636	0.0417563	0.0449597	0.87301	1.29999e-07	0.00365547	TRUE	21.664
rs1942965	C	T	C	T	18	55032486	-0.00890339	-0.00118979	0.504585	0.351718	0.0186969	0.94926	3.79997e-08	0.00161917	TRUE	20.9848
rs1959205	C	G	C	G	14	44807913	0.00805597	0.010224	0.573251	0.612043	0.0184937	0.580377	9.09997e-07	0.00164078	FALSE	24.2786
rs2027054	T	C	T	C	1	97680720	0.00823344	0.00628728	0.29477	0.334373	0.0189963	0.740664	3.59998e-06	0.00177761	TRUE	29.6084
rs2027239	G	A	G	A	1	95992206	0.0124445	-0.00175238	0.87279	0.596632	0.0183207	0.923798	2.69998e-07	0.00241969	TRUE	114.809
rs2027950	C	G	C	G	7	91863700	0.00805665	-0.027539	0.478028	0.46146	0.0180406	0.126886	5.99998e-07	0.00161437	FALSE	24.8385
rs2126069	T	C	T	C	11	115473374	0.00883536	-0.0147695	0.484986	0.146618	0.0256327	0.564483	5.49997e-08	0.00162571	TRUE	25.5426
rs2189234	G	T	G	T	4	106075498	0.00998689	0.0331574	0.617795	0.619191	0.0184629	0.0725103	1.79999e-09	0.00166052	TRUE	24.9059
rs2231142	T	G	T	G	4	89052323	-0.0125686	0.0203731	0.112884	0.294755	0.0196174	0.299028	7.90005e-07	0.00254559	TRUE	30.1371
rs224241	G	A	G	A	16	3317036	0.00884161	-0.0201875	0.240798	0.0332633	0.0516166	0.695721	2.90001e-06	0.00189009	TRUE	27.8652
rs2350804	T	C	T	C	4	67075938	-0.00893604	0.00441939	0.72614	0.782007	0.0220144	0.840894	1.09999e-06	0.00183257	TRUE	23.8265
rs2372891	A	T	A	T	11	77729455	0.00931952	0.0204252	0.227749	0.0423708	0.0459604	0.656747	1.5e-06	0.00193488	TRUE	22.0966
rs2400677	C	T	C	T	14	99957703	-0.00828484	-0.0078501	0.574294	0.429994	0.0184834	0.671047	3.89996e-07	0.00163355	TRUE	24.7077
rs2465037	A	C	A	C	6	51179260	-0.0106317	-0.0207815	0.343017	0.432248	0.0181959	0.253413	4.79999e-10	0.00170743	TRUE	545.509
rs2577374	A	G	A	G	10	117954101	0.00860301	-0.0194192	0.587341	0.463778	0.0192298	0.312568	1.6e-07	0.00164027	TRUE	22.4753
rs2595223	C	T	C	T	2	129082091	-0.00827745	-0.00823446	0.594764	0.792263	0.024358	0.735318	7.19996e-07	0.00166995	TRUE	23.2514
rs2597805	T	C	T	C	4	17424930	0.00985502	0.0272658	0.682463	0.20496	0.0236677	0.24931	2e-08	0.00175623	TRUE	21.9698
rs2667773	G	A	G	A	15	77872191	-0.00958949	0.0386558	0.316182	0.495186	0.0180077	0.0318237	3.40001e-08	0.00173674	TRUE	23.9737
rs2842183	C	T	C	T	1	44020394	-0.00952625	0.0213133	0.219105	0.314583	0.0198078	0.281924	1e-06	0.00194995	TRUE	60.4499
rs2844232	G	A	G	A	8	110570060	-0.00966518	0.00145364	0.626521	0.463769	0.0180186	0.935701	8.9e-09	0.00168076	TRUE	22.7748
rs28490963	A	G	A	G	7	113463095	0.0151478	0.0637944	0.07376	0.0331924	0.0532099	0.230559	9.80009e-07	0.00309373	TRUE	124.901
rs2861982	C	G	C	G	1	177352527	0.014231	-0.0151335	0.084752	0.171431	0.0244328	0.535657	1e-06	0.00291474	TRUE	21.7462
rs2960455	G	A	G	A	7	77521947	-0.00847956	-0.0404714	0.289881	0.210392	0.0225522	0.0727227	1.79999e-06	0.00177683	TRUE	22.5119
rs2979239	A	G	A	G	8	8279407	0.0078273	-0.0131838	0.380176	0.544894	0.0187192	0.481253	3.2e-06	0.00168084	TRUE	26.3127
rs329122	A	G	A	G	5	133864599	-0.00876266	0.00723438	0.419815	0.372832	0.0186964	0.6988	8.70001e-08	0.00163705	TRUE	56.2253
rs34060476	G	A	G	A	7	73037956	0.0184292	0.0178387	0.133855	0.106936	0.0300804	0.553159	7.50067e-15	0.00237033	TRUE	36.0956
rs34276507	A	G	A	G	19	4300415	0.00785948	0.0223043	0.341586	0.503381	0.0181707	0.219639	4.30002e-06	0.00171018	TRUE	21.6856
rs35303290	T	C	T	C	7	1669295	-0.00877658	-0.0376893	0.334288	0.218401	0.0227375	0.0974025	2.90001e-07	0.00171097	TRUE	34.6953
rs4410790	C	T	C	T	7	17284577	0.039072	-0.00876442	0.632141	0.375643	0.0185229	0.636095	1.1995e-120	0.00167288	TRUE	21.8382
rs442355	C	G	C	G	8	109128653	-0.0111372	-0.0295096	0.254435	0.0733871	0.0348315	0.396878	1.89998e-09	0.00185374	TRUE	24.3748
rs4615895	A	G	A	G	1	96274668	0.0122025	0.028507	0.740926	0.880663	0.0279418	0.307621	4.19952e-11	0.00184972	TRUE	23.0023
rs476828	C	T	C	T	18	57852587	0.0173461	-0.0120702	0.237409	0.251799	0.0205575	0.557107	5.60015e-20	0.00189543	TRUE	21.7454
rs483081	T	C	T	C	7	17486190	-0.0122739	-0.000765826	0.426597	0.505303	0.0181399	0.966325	6.4998e-14	0.00163688	TRUE	33.068
rs4877113	G	A	G	A	9	92245020	0.00808439	0.0112805	0.393534	0.472776	0.0182532	0.536574	9.59997e-07	0.00164982	TRUE	32.7739
rs4937720	G	C	G	C	11	132621422	-0.00799356	-0.113163	0.66936	0.947483	0.0415487	0.00645714	3.50002e-06	0.00172372	TRUE	24.0116
rs4970968	T	G	T	G	1	150612360	-0.00798337	-0.0066838	0.635666	0.48606	0.0188382	0.72274	1.89998e-06	0.00167734	TRUE	22.526
rs4984636	C	T	C	T	16	1252441	-0.0081689	-0.114161	0.320663	0.00776643	0.104253	0.273501	2.30001e-06	0.00172771	TRUE	21.6126
rs516636	A	C	A	C	1	177855517	0.0116767	-0.00996396	0.208913	0.224972	0.0216284	0.645021	4e-09	0.00198419	TRUE	23.505
rs55780162	G	A	G	A	7	140169706	0.00783105	0.00555725	0.380815	0.336969	0.019625	0.777045	2.39999e-06	0.0016606	TRUE	25.8327
rs55895231	G	A	G	A	8	93645556	-0.0118593	-0.005665	0.11589	0.0341553	0.0517009	0.912748	3.09999e-06	0.00254317	TRUE	27.5521
rs56212739	A	G	A	G	9	23705541	0.00985949	-0.0180022	0.195274	0.198373	0.0227592	0.428953	1.2e-06	0.00203364	TRUE	33.7755
rs57918684	A	G	A	G	17	60150383	0.0128864	0.024373	0.154747	0.424035	0.0185946	0.18994	8.60003e-09	0.00223845	TRUE	28.2635
rs6030315	A	C	A	C	20	35569824	-0.00775256	0.0232772	0.394128	0.474563	0.0183295	0.204109	2.80001e-06	0.0016537	TRUE	28.711
rs6062682	T	C	T	C	20	62891820	0.0103704	0.0357918	0.464546	0.0442666	0.044981	0.426202	2.5e-10	0.00163929	TRUE	21.5054
rs6063085	C	A	C	A	20	45840459	0.0104106	-0.0172991	0.373473	0.208875	0.0220852	0.433457	4.49997e-10	0.00166919	TRUE	21.6736
rs61928609	C	A	C	A	12	11316437	-0.0147305	0.0288431	0.835328	0.983292	0.0732878	0.693907	1.29987e-11	0.00217536	TRUE	28.9814
rs62064918	T	C	T	C	17	46155786	-0.0103075	-0.00709791	0.244545	0.212069	0.0222394	0.749606	4.09996e-08	0.00187872	TRUE	22.5974
rs630194	C	T	C	T	18	40950954	-0.0113533	0.654142	0.343374	0.999452	0.419003	0.11848	2.29985e-11	0.00169853	TRUE	21.4817
rs641727	G	T	G	T	11	56267616	-0.00937649	-0.00613481	0.312329	0.140235	0.025935	0.813009	7.29995e-08	0.00174173	TRUE	24.0202
rs6544966	T	C	T	C	2	23801620	0.00781928	-0.0239553	0.498437	0.936712	0.0376033	0.524091	1.40001e-06	0.00162183	TRUE	21.6196
rs66684251	T	C	T	C	11	74423658	-0.00943736	-0.00779645	0.305121	0.25761	0.0206968	0.706399	1.09999e-07	0.00177516	TRUE	23.1726
rs6691876	A	C	A	C	1	50524326	-0.00916246	0.00851819	0.673322	0.364346	0.018797	0.650429	9.80009e-08	0.00171872	TRUE	24.1065
rs6907751	T	C	T	C	6	42944850	0.00783001	0.0463228	0.48293	0.15139	0.0256095	0.070479	1.2e-06	0.00161485	TRUE	25.7219
rs6928439	C	T	C	T	6	35976988	-0.00800047	-0.0432474	0.379827	0.20779	0.0224612	0.0541751	1.40001e-06	0.00165912	TRUE	24.3364
rs6937318	C	T	C	T	6	32024832	-0.00849812	-0.0109739	0.508932	0.670822	0.0190094	0.563745	1.29999e-07	0.00161011	TRUE	23.1249
rs6969878	G	A	G	A	7	89649411	-0.0107221	-0.00148567	0.212997	0.486656	0.0179299	0.933963	5.30005e-08	0.00197048	TRUE	28.3368
rs6989976	G	A	G	A	8	76230087	0.00772571	0.0349058	0.611954	0.766777	0.0216059	0.106187	1.5e-06	0.00160504	TRUE	31.7442
rs7079165	A	G	A	G	10	131430240	0.00877813	0.0275933	0.371913	0.0851407	0.033246	0.406554	1.5e-07	0.00167234	TRUE	646.735
rs71429826	A	C	A	C	13	23659244	0.0091491	-0.00531628	0.221581	0.11398	0.0307126	0.862575	3.29997e-06	0.00196768	TRUE	23.9602
rs7224815	T	A	T	A	17	17845800	-0.0108602	-0.00687846	0.407832	0.069064	0.0353294	0.845632	3.69999e-11	0.00164162	TRUE	26.8493
rs723145	G	A	G	A	9	8867519	0.00982363	-0.064136	0.79774	0.905305	0.0304576	0.0352265	1e-06	0.00201036	TRUE	38.8265
rs730632	T	C	T	C	2	6566079	0.0105066	-0.0227809	0.178755	0.50425	0.0179198	0.203633	7.69999e-07	0.00212611	TRUE	26.1346
rs73073176	T	C	T	C	7	17562952	-0.0258187	-0.0198021	0.130421	0.0916872	0.0325388	0.542809	8.69961e-27	0.00240961	TRUE	30.4875
rs73434405	T	G	T	G	15	74561169	-0.0125881	0.0100678	0.154692	0.365642	0.0188091	0.592468	1.79999e-08	0.00223423	TRUE	22.3556
rs734854	C	T	C	T	15	74281848	0.00819066	-0.0050909	0.626673	0.664557	0.019115	0.789985	9.80009e-07	0.0016733	TRUE	21.8825
rs74365539	T	C	T	C	4	23928516	-0.0151566	-0.0153646	0.066123	0.164623	0.0248612	0.536567	4.09996e-06	0.00329143	TRUE	127.159
rs75347775	A	G	A	G	19	18495908	0.0104504	-0.0307435	0.244531	0.241715	0.0212193	0.147381	2.69998e-08	0.00187898	TRUE	36.7764
rs7585210	A	C	A	C	2	141269025	-0.00811436	-0.0124577	0.703917	0.555083	0.018132	0.49205	4.49997e-06	0.00176969	TRUE	24.0483
rs7590617	G	A	G	A	2	160631948	0.00749698	0.0377268	0.502577	0.391966	0.0184095	0.0404315	3.29997e-06	0.00161288	TRUE	21.5745
rs763030	C	G	C	G	3	50528092	-0.0115101	-0.00682248	0.144872	0.483991	0.0180388	0.705274	5.99998e-07	0.00230536	FALSE	43.7653
rs76852278	A	C	A	C	8	121700140	0.027238	-0.0448555	0.022683	0.0686873	0.0374341	0.230819	7.90005e-07	0.00551702	TRUE	33.1412
rs7743687	C	T	C	T	6	164680854	0.00843609	0.0106813	0.335081	0.122776	0.0312496	0.732497	8.30004e-07	0.0017121	TRUE	25.5441
rs780093	C	T	C	T	2	27742603	0.0132935	0.00410869	0.615839	0.438779	0.0181721	0.821125	1e-15	0.00165695	TRUE	21.4123
rs7811609	T	C	T	C	7	32930597	0.00913864	-0.0159841	0.374746	0.361564	0.0188608	0.396729	4e-08	0.00166468	TRUE	60.1289
rs78308709	C	T	C	T	1	56906358	-0.0169235	-0.0579065	0.064107	0.0242035	0.0578797	0.317086	3.50002e-07	0.00332201	TRUE	30.933
rs7989746	C	A	C	A	13	45882511	-0.00751752	-0.00738372	0.467373	0.394599	0.0197706	0.708799	3.59998e-06	0.00162196	TRUE	24.2247
rs8068193	A	G	A	G	17	78930171	0.00766347	0.00218422	0.406522	0.61761	0.0186193	0.906615	3.40001e-06	0.00164989	TRUE	21.9774
rs874573	T	A	T	A	5	163927085	0.00921619	-0.0148027	0.240062	0.242653	0.0210422	0.48176	1.09999e-06	0.00189353	TRUE	40.0202
rs9398171	T	C	T	C	6	108983527	0.0108577	-0.0176303	0.71064	0.756016	0.0209092	0.399125	1.09999e-09	0.00177995	TRUE	23.7834
rs9953004	T	C	T	C	18	73002747	0.00786658	0.00816256	0.345919	0.223202	0.0218722	0.709005	3.69999e-06	0.00170002	TRUE	44.0116

## Sheet: S6
Supplementary table 6. Mendelian randomization analysis of the effect of smoking in East Asia on Gastric cancer
SNP	effect_allele.exposure	other_allele.exposure	effect_allele.outcome	other_allele.outcome	chr	pos	eaf.exposure	eaf.outcome	beta.exposure	beta.outcome	SE.Exposure	P-value.Exposure	SE.Outcome	P-value.Outcome	mr_keep	F-value
rs10017973	A	G	A	G	4	164387952	0.701409	0.698979	0.0078548	0.0119128	0.00216777	0.000330514	0.0195685	0.542675	TRUE	15.0209
rs10231085	A	C	A	C	7	3487597	0.62663	0.635472	-0.00911997	0.00823789	0.00214013	2.39e-05	0.0187329	0.660114	TRUE	14.4486
rs10437521	C	T	C	T	10	45047674	0.359523	0.3601	0.00828272	0.00321518	0.00206889	7.26e-05	0.0186878	0.863401	TRUE	13.5165
rs10470352	A	G	A	G	3	181422197	0.129856	0.106154	0.0131759	0.00915476	0.00332485	8.64e-05	0.0334459	0.784301	TRUE	12.4284
rs10517796	C	T	C	T	4	164910589	0.538848	0.560794	0.00847577	0.00391933	0.00214145	8.87e-05	0.0189628	0.836256	TRUE	13.3075
rs10749320	G	C	G	C	10	121202841	0.695522	0.700772	0.00805014	0.00209323	0.00216639	0.00022944	0.0198132	0.915861	TRUE	12.5821
rs10811378	A	T	A	T	9	2071389	0.393479	0.371534	0.00751946	0.0234539	0.00208587	0.000352899	0.0189379	0.215545	TRUE	13.412
rs10860477	A	C	A	C	12	100027093	0.408384	0.405291	0.00749068	0.00663164	0.0020574	0.000308113	0.0185538	0.720772	TRUE	13.6824
rs11084563	C	A	C	A	19	31284806	0.507598	0.514212	0.00718251	0.0322318	0.00200351	0.00038642	0.0183039	0.0782492	TRUE	12.4726
rs111428124	G	C	G	C	13	108670137	0.145456	0.145823	0.0109395	0.0343569	0.00281843	0.000116131	0.0259462	0.18545	TRUE	13.6542
rs11581177	A	G	A	G	1	44602422	0.074833	0.0757621	0.0143615	0.0263342	0.00377822	0.000161622	0.0338953	0.437202	TRUE	13.9665
rs116291616	T	C	T	C	19	9382057	0.069875	0.0640472	0.0143102	0.0157929	0.00406486	0.000486698	0.043055	0.713763	TRUE	14.065
rs11654578	A	C	A	C	17	65035568	0.370502	0.37413	-0.00751492	0.00977137	0.00205812	0.000296893	0.0186388	0.600105	TRUE	13.7869
rs11773488	A	C	A	C	7	49752045	0.55492	0.564411	-0.00860855	0.0136208	0.00222351	0.000127529	0.0194631	0.484035	TRUE	12.4583
rs11878604	C	T	C	T	19	41333284	0.393992	0.392612	0.00728179	0.01069	0.00205887	0.000464451	0.0185142	0.563673	TRUE	19.2971
rs12269916	A	G	A	G	11	36183297	0.292784	0.293494	0.00922345	0.000578898	0.00218484	2.86e-05	0.0197098	0.976569	TRUE	16.2276
rs12327381	C	T	C	T	18	53740689	0.291857	0.291799	-0.00796789	0.0308114	0.00219343	0.000319315	0.0197177	0.118141	TRUE	14.5512
rs12328494	T	C	T	C	2	30268081	0.047555	0.0467322	0.019665	0.0217573	0.00529616	0.00022944	0.0496311	0.66111	TRUE	13.9615
rs12567444	T	C	T	C	1	6837369	0.030557	0.0311145	0.022598	0.0169368	0.00583071	0.000127529	0.0537559	0.752711	TRUE	12.3687
rs12593003	A	G	A	G	15	69896675	0.279148	0.277019	-0.00904593	0.0343095	0.00222333	5.53e-05	0.019987	0.0860538	TRUE	17.6212
rs12701736	T	C	T	C	7	1091528	0.083114	0.0848405	0.013931	0.0255523	0.003662	0.000161622	0.0326176	0.433397	TRUE	12.488
rs12712881	C	A	C	A	2	43649780	0.351332	0.351787	-0.00919885	0.00751777	0.00209405	1.33e-05	0.0189386	0.691401	TRUE	15.7042
rs1287407	A	G	A	G	14	89946563	0.554457	0.552097	-0.00780979	0.0178789	0.00222105	0.000497817	0.0194728	0.358543	TRUE	14.4672
rs1288584	A	C	A	C	1	53858632	0.539535	0.578186	0.00789452	0.00313049	0.00213645	0.000251959	0.0184724	0.865428	TRUE	14.6063
rs13075394	A	G	A	G	3	106288549	0.427508	0.45227	0.0080127	0.00107693	0.00213904	0.000206881	0.0184079	0.953347	TRUE	14.032
rs13226755	C	G	C	G	7	54648937	0.060899	0.0508642	0.0165638	0.0270961	0.0044743	0.000240702	0.043219	0.530694	TRUE	14.0282
rs13275085	C	T	C	T	8	142568726	0.90187	0.900563	0.012092	0.00917502	0.00335468	0.000352899	0.0317562	0.772641	TRUE	21.3382
rs1342582	T	A	T	A	10	36613918	0.65636	0.656475	0.00737505	0.0244418	0.00209174	0.000475576	0.018847	0.194681	TRUE	12.796
rs13429334	C	T	C	T	2	203665782	0.878638	0.87977	0.0116254	0.0103508	0.0030476	0.000161622	0.0275098	0.706726	TRUE	15.6654
rs1464889	T	C	T	C	7	129605233	0.838519	0.845574	0.0108558	0.0265718	0.00307402	0.000464451	0.0262145	0.310758	TRUE	14.4516
rs1644593	G	C	G	C	16	27909768	0.62575	0.628081	-0.00811062	0.0256802	0.00211476	0.000150273	0.0190481	0.1776	TRUE	13.1294
rs16890800	T	G	T	G	5	61799440	0.339872	0.338365	0.00751124	0.0153559	0.00211129	0.000419894	0.0190515	0.420233	TRUE	13.4084
rs16955299	G	A	G	A	17	52957210	0.362596	0.360957	0.00778912	0.023936	0.00206307	0.000184277	0.0185948	0.198009	TRUE	17.3551
rs17149977	T	A	T	A	8	9265980	0.133141	0.133312	0.0117122	0.0129817	0.00299994	0.000110426	0.0270488	0.631274	TRUE	12.6569
rs17216244	T	C	T	C	3	6666518	0.190471	0.183666	-0.00947955	0.0256477	0.00265003	0.000397585	0.0244948	0.295069	TRUE	13.3591
rs1726362	G	C	G	C	12	125218828	0.609816	0.607124	-0.00823346	0.000982774	0.00205274	7.03e-05	0.0187571	0.958214	TRUE	19.1012
rs17713046	G	A	G	A	4	4697613	0.40293	0.404168	-0.00742324	0.0149538	0.00202724	0.000285674	0.0182957	0.413732	TRUE	20.9973
rs186870819	C	G	C	G	19	5225558	0.158519	0.1437	0.0114029	0.00750378	0.00299182	0.000161622	0.0271862	0.782537	TRUE	12.9853
rs198715	G	T	G	T	7	24180683	0.155701	0.172165	0.0106782	0.0194158	0.00289074	0.000251959	0.0239654	0.417847	TRUE	13.294
rs2073593	G	T	G	T	15	101852763	0.19806	0.204753	0.010116	0.0250941	0.00281674	0.000375249	0.0238064	0.291843	TRUE	18.1596
rs2074711	C	T	C	T	7	147869670	0.492653	0.483647	-0.00824776	0.016827	0.00202235	5.3e-05	0.0183333	0.358703	TRUE	13.7047
rs2180275	C	T	C	T	1	231260770	0.807481	0.810016	0.00934102	0.0292063	0.00254075	0.000274442	0.0231167	0.206434	TRUE	15.0396
rs2370057	C	G	C	G	12	1969435	0.579915	0.595206	-0.00760528	0.0271668	0.00213707	0.000419894	0.0192736	0.158679	FALSE	14.472
rs2589218	C	T	C	T	15	96785017	0.356348	0.351323	0.00768409	0.0273844	0.00209366	0.000274442	0.0188981	0.147322	TRUE	18.6056
rs266280	T	C	T	C	15	67213272	0.879551	0.878288	0.0128315	0.0246923	0.00305964	3.21e-05	0.0275343	0.369833	TRUE	14.9893
rs2680799	A	G	A	G	5	23036958	0.351656	0.351786	-0.00951392	0.00715447	0.00207624	5.64e-06	0.0187507	0.702791	TRUE	13.3263
rs2853425	A	G	A	G	2	233343228	0.567792	0.563862	0.00717754	0.00298045	0.00203109	0.000464451	0.0184744	0.871834	TRUE	12.4713
rs2880086	G	A	G	A	7	3668272	0.39686	0.390784	-0.00801358	0.00632603	0.00206637	0.000127529	0.0188526	0.737208	TRUE	13.6451
rs2903110	C	T	C	T	19	54216955	0.385933	0.385773	-0.00724254	0.0203059	0.00203964	0.000431042	0.0183793	0.269237	TRUE	16.6326
rs30107	G	A	G	A	5	123092501	0.149442	0.147672	0.0116497	0.0158502	0.00279641	3.68e-05	0.0251477	0.528509	TRUE	17.4593
rs34099334	C	A	C	A	8	63948198	0.665047	0.671969	-0.0076872	0.0186131	0.00213195	0.000352899	0.0191601	0.331324	TRUE	15.2423
rs35692936	A	G	A	G	15	66859558	0.187257	0.181503	0.0110499	0.0157922	0.00273263	6.22e-05	0.024143	0.513039	TRUE	13.0012
rs3754659	G	A	G	A	2	236950634	0.463556	0.485317	-0.00745826	0.0062113	0.00211304	0.000475576	0.019834	0.754156	TRUE	16.4046
rs4427416	C	T	C	T	1	12115691	0.530161	0.51705	0.0076471	0.0279487	0.00209628	0.000296893	0.0187723	0.136533	TRUE	16.291
rs4628162	T	C	T	C	7	16481863	0.375787	0.370935	-0.00923194	0.0246312	0.00214028	1.92e-05	0.0194395	0.205129	TRUE	12.9925
rs4719351	A	G	A	G	7	13108350	0.603425	0.606102	0.00748385	0.00707239	0.00205008	0.000296893	0.0185172	0.702509	TRUE	13.79
rs4734021	T	G	T	G	8	102068160	0.438239	0.438142	-0.00808788	0.0186029	0.00200383	6.34e-05	0.0181124	0.304382	TRUE	12.9957
rs4736094	A	G	A	G	8	140802186	0.320503	0.32639	0.00895831	0.0268607	0.00221179	5.99e-05	0.0196863	0.17243	TRUE	15.121
rs4813630	A	C	A	C	20	3155408	0.685304	0.688242	-0.0078364	0.0180963	0.00222449	0.000486698	0.0192469	0.347107	TRUE	12.4531
rs4942974	C	G	C	G	13	51794555	0.931119	0.930054	0.0153329	0.00652356	0.00406305	0.000184277	0.042004	0.876578	TRUE	13.8081
rs4980003	A	G	A	G	10	80511093	0.317815	0.31479	-0.00754147	0.0266069	0.00213706	0.000475576	0.0193819	0.169824	TRUE	12.4312
rs538272	C	T	C	T	1	234434158	0.79638	0.784877	-0.00942277	0.0369414	0.00257295	0.000285674	0.0227251	0.104039	TRUE	16.0277
rs55912928	T	C	T	C	1	17621520	0.045441	0.0455017	0.0169754	0.0108987	0.00478568	0.000442181	0.0429192	0.799546	TRUE	17.8216
rs5762930	A	C	A	C	22	29378708	0.116068	0.115408	0.01099	0.0251986	0.0030991	0.000442181	0.0278749	0.366	TRUE	16.4327
rs584367	C	T	C	T	1	20442054	0.688652	0.688015	0.00759106	0.000139039	0.00214943	0.000464451	0.0194465	0.994295	TRUE	13.2558
rs61566339	T	G	T	G	9	79436080	0.148485	0.148824	0.0103785	0.0198594	0.00279481	0.00022944	0.0251815	0.430316	TRUE	14.891
rs61799961	A	G	A	G	1	109374183	0.102389	0.107213	0.0142519	0.0382889	0.00385293	0.000251959	0.0315212	0.22448	TRUE	12.6646
rs6448886	G	T	G	T	4	12315184	0.799793	0.801158	0.009445	0.0220848	0.00248453	0.000161622	0.0224432	0.325102	TRUE	16.0878
rs6503419	C	T	C	T	17	43149988	0.496385	0.534297	-0.00803135	0.00940981	0.00213182	0.000184277	0.0183261	0.607626	TRUE	15.2877
rs67254126	A	G	A	G	2	231417209	0.137913	0.136035	0.0120206	0.00400687	0.002984	6.57e-05	0.0263432	0.879106	TRUE	13.7693
rs6743632	T	C	T	C	2	186471674	0.429565	0.428053	0.00751244	0.0135861	0.00201019	0.000218162	0.0181392	0.453862	TRUE	15.0654
rs6749897	C	G	C	G	2	59982359	0.118849	0.116396	0.0141653	0.0357965	0.00337449	3.21e-05	0.0307376	0.244188	TRUE	14.2411
rs6792849	A	T	A	T	3	146919833	0.061502	0.0613307	0.0191196	0.0254867	0.00413904	4.68e-06	0.0370573	0.4916	TRUE	12.3641
rs679805	C	T	C	T	13	80747701	0.574589	0.574884	0.00784316	0.0349143	0.00200595	0.000106999	0.0180976	0.0537032	TRUE	12.8981
rs6801382	A	C	A	C	3	15524586	0.488879	0.503236	-0.00772053	0.0166644	0.00202981	0.000161622	0.0179775	0.353947	TRUE	13.4702
rs710260	C	G	C	G	8	4059419	0.509132	0.291799	0.00906027	0.0307816	0.00216834	3.44e-05	0.0186556	0.0989441	FALSE	17.5879
rs726311	G	C	G	C	17	34838547	0.399003	0.395594	-0.00910811	0.000263691	0.00203049	8.88e-06	0.0184938	0.988624	TRUE	16.3514
rs72833388	C	T	C	T	2	49565387	0.170541	0.149883	0.0109548	0.00914011	0.00293183	0.000218162	0.0275141	0.73974	TRUE	16.5538
rs7312509	T	C	T	C	12	104818496	0.191299	0.193633	0.0101557	0.0307135	0.00263177	0.000127529	0.0235077	0.191373	TRUE	14.7091
rs73153496	C	T	C	T	22	17881271	0.199288	0.195357	0.0101057	0.0295708	0.00250087	6.22e-05	0.0236409	0.210995	TRUE	13.3324
rs7571725	G	A	G	A	2	110000471	0.186585	0.18586	-0.00901855	0.00150948	0.00256433	0.000497817	0.0233755	0.948512	TRUE	20.1212
rs76724305	A	G	A	G	1	226106795	0.197037	0.189245	0.00912623	0.00100638	0.00258871	0.000475576	0.0244416	0.967157	TRUE	14.1931
rs7703254	T	C	T	C	5	84243557	0.649134	0.650798	0.00925658	0.00428774	0.00211797	1.45e-05	0.019117	0.822532	TRUE	14.2544
rs77123671	T	C	T	C	11	98820975	0.235564	0.225767	0.00987154	0.0265143	0.00243518	5.88e-05	0.022214	0.23264	TRUE	17.9133
rs7763030	A	G	A	G	6	74507489	0.511305	0.507879	0.00758548	0.00247081	0.00208044	0.000308113	0.0182986	0.89259	TRUE	13.1959
rs79656026	C	T	C	T	13	103236331	0.104545	0.102305	0.0122887	0.0204134	0.00331169	0.000240702	0.0301744	0.498713	TRUE	13.4727
rs79905539	A	G	A	G	5	153832332	0.030988	0.0296982	0.0213182	0.00875267	0.00591595	0.000352899	0.0538354	0.870847	TRUE	12.6088
rs80321519	A	G	A	G	2	46462493	0.081783	0.0813175	0.0153272	0.0147179	0.00408689	0.000206881	0.0345714	0.670307	TRUE	12.852
rs834006	A	G	A	G	5	38853173	0.857423	0.854759	0.0106298	0.00995349	0.00290828	0.000296893	0.0264627	0.706819	TRUE	12.3937
rs924753	A	G	A	G	3	15706124	0.32983	0.329308	0.00809059	0.0191272	0.00211695	0.000150273	0.0190877	0.316308	TRUE	12.5089
rs9410573	C	T	C	T	9	84311800	0.617659	0.623549	0.00800833	0.00193396	0.00205945	0.000116131	0.0188341	0.918214	TRUE	14.5265
rs9676754	G	A	G	A	19	34575610	0.401677	0.403281	-0.00780245	0.00310736	0.00212571	0.000274442	0.0187947	0.868683	TRUE	12.41
rs981057	T	C	T	C	3	37731760	0.646443	0.65016	-0.00787875	0.000648323	0.00210357	0.000206881	0.0189173	0.972661	TRUE	12.5755
rs9966374	G	A	G	A	18	35029703	0.343983	0.343683	0.0088581	0.00709628	0.00209292	2.74e-05	0.0189699	0.708345	TRUE	16.3287

## Sheet: S7
Supplementary table 7. Mendelian randomization analysis of the effect of alcohol intake in East Asia on Gastric cancer
SNP	effect_allele.exposure	other_allele.exposure	effect_allele.outcome	other_allele.outcome	chr	pos	eaf.exposure	eaf.outcome	beta.exposure	beta.outcome	SE.Exposure	P-value.Exposure	SE.Outcome	P-value.Outcome	mr_keep	F-value
rs1037699	T	C	T	C	8	103250930	0.9715	0.0295348	-0.5467	0.0470907	0.127	103250930	0.0527746	0.372233	TRUE	17.2803
rs10826721	A	G	A	G	10	30172890	0.8966	0.0900823	-0.3112	-0.0347699	0.07668	30172890	0.03162	0.271498	TRUE	17.9454
rs10827896	G	C	G	C	10	20178786	0.6123	0.588425	0.255	-0.0289525	0.04358	20178786	0.0184591	0.116772	TRUE	17.0313
rs11207757	A	G	A	G	1	61984360	0.6028	0.445118	-0.194	0.0067239	0.04767	61984360	0.0205642	0.74369	TRUE	18.6462
rs115183944	A	G	A	G	13	35278948	0.98078	0.00949673	-0.7052	-0.0570398	0.1578	35278948	0.0949212	0.547895	TRUE	16.8857
rs11659324	A	G	A	G	18	43296314	0.7696	0.217703	0.2392	-0.0249279	0.05547	43296314	0.0251738	0.322062	TRUE	18.2222
rs117492806	T	C	T	C	11	130280778	0.91748	0.0805764	-0.3476	-0.0417303	0.07689	130280778	0.0340178	0.219928	TRUE	17.2692
rs117913693	G	A	G	A	4	53940808	0.95495	0.0692608	0.4571	-0.111616	0.107	53940808	0.0371776	0.00267991	TRUE	17.8911
rs117993094	T	G	T	G	2	1440928	0.9739	0.0176623	-0.5581	-0.00922181	0.1343	1440928	0.0749288	0.902048	TRUE	21.2194
rs118134930	A	G	A	G	9	104972076	0.9612	0.0390992	-0.5115	-0.0473143	0.1104	104972076	0.0474279	0.318472	TRUE	17.949
rs12456992	T	G	T	G	18	75235929	0.97264	0.0236737	-0.5354	0.14173	0.13	75235929	0.0647752	0.0286669	TRUE	16.9481
rs12508627	C	T	C	T	4	119942120	0.8273	0.186008	0.2408	-0.0215918	0.05785	119942120	0.0239465	0.367232	TRUE	16.5765
rs12613176	T	G	T	G	2	107938089	0.8547	0.113619	0.2589	0.0493871	0.06111	107938089	0.0309629	0.110703	TRUE	20.8477
rs12656394	T	C	T	C	5	149992950	0.8459	0.168038	0.2525	0.0352551	0.05958	149992950	0.0256731	0.169681	TRUE	19.4688
rs13062451	G	A	G	A	3	171637122	0.9623	0.112734	-0.5361	0.0306423	0.1215	171637122	0.0310732	0.324068	TRUE	18.7977
rs13232956	G	A	G	A	7	97657516	0.6769	0.254922	-0.2073	-0.00457436	0.04682	97657516	0.023691	0.846893	TRUE	16.4603
rs147408185	G	T	G	T	1	100470724	0.98028	0.0282321	-0.6537	-0.0243131	0.1584	100470724	0.0609637	0.690032	TRUE	18.2497
rs1506355	G	C	G	C	4	126417634	0.6684	0.709167	0.1818	0.0259239	0.04481	126417634	0.0206641	0.209647	TRUE	19.4173
rs16848575	A	G	A	G	1	175499050	0.97179	0.0321689	0.5371	-0.0554692	0.1313	175499050	0.0521407	0.287402	TRUE	20.7327
rs16902948	G	C	G	C	5	13916282	0.91143	0.931749	-0.3464	-0.0136759	0.07316	13916282	0.0357692	0.702212	TRUE	17.3263
rs17120268	A	G	A	G	1	99829636	0.92187	0.112755	-0.3782	0.0103291	0.09098	99829636	0.0305015	0.734879	TRUE	22.4186
rs17313438	T	C	T	C	4	176552273	0.94476	0.0748969	-0.421	0.0381253	0.09246	176552273	0.0341441	0.264165	TRUE	17.6335
rs1810133	T	C	T	C	12	104959159	0.4906	0.544185	0.2143	-0.00452778	0.04242	104959159	0.0182173	0.803714	TRUE	17.9606
rs1889014	T	C	T	C	17	17767165	0.90956	0.0688589	-0.3166	-0.00803629	0.07799	17767165	0.0353488	0.820157	TRUE	18.1678
rs199921098	G	A	G	A	2	11094041	0.7254	0.293303	-0.2265	-0.0110374	0.05306	11094041	0.0228654	0.629302	TRUE	18.7356
rs200391159	T	A	T	A	12	41757525	0.4969	0.417365	-0.1842	0.000787221	0.04531	41757525	0.0201393	0.96882	FALSE	16.9619
rs204561	C	T	C	T	13	32724844	0.8412	0.106737	0.2394	0.000960721	0.05814	32724844	0.0303336	0.974734	TRUE	19.0487
rs239981	G	A	G	A	1	201704662	0.7586	0.31472	-0.2009	0.000617455	0.04889	201704662	0.0195618	0.974819	TRUE	17.6245
rs2515038	G	A	G	A	8	119498392	0.7686	0.307282	0.2516	-0.0438145	0.05739	119498392	0.0220617	0.0470327	TRUE	18.8535
rs2937886	C	T	C	T	8	17580791	0.5685	0.5224	-0.181	-0.00424245	0.04283	17580791	0.0180775	0.814456	TRUE	19.6036
rs341141	G	A	G	A	6	158809708	0.5617	0.554398	0.1868	-0.0439112	0.0428	158809708	0.0180575	0.0150262	TRUE	16.8123
rs367892	A	G	A	G	5	34639074	0.1756	0.855024	-0.2372	0.015973	0.0548	34639074	0.0258024	0.535883	TRUE	16.5604
rs3782886	C	T	C	T	12	112110489	0.7884	0.256701	0.7854	0.0787222	0.05426	112110489	0.0201661	9.47393e-05	TRUE	18.5157
rs3794499	A	G	A	G	15	59456278	0.6389	0.295283	-0.1814	0.0183186	0.0439	59456278	0.0197596	0.353891	TRUE	18.945
rs3925378	G	C	G	C	7	131926112	0.3431	0.311992	0.1791	0.00470338	0.04368	131926112	0.0194481	0.808902	TRUE	18.5307
rs4281558	A	T	A	T	12	24131475	0.1091	0.0587	-0.2703	-0.0458647	0.06607	24131475	0.0397475	0.24854	TRUE	21.0778
rs4627317	A	G	A	G	15	98414993	0.8131	0.203751	0.222	0.00475758	0.05335	98414993	0.0256383	0.852785	TRUE	19.2198
rs4712972	G	A	G	A	6	25772047	0.0542	0.99633	0.3948	-0.0161028	0.09133	25772047	0.145127	0.911651	TRUE	17.8592
rs55663036	C	T	C	T	2	204822723	0.91353	0.0589226	0.3482	-0.0613051	0.08458	204822723	0.0438277	0.161881	TRUE	34.2378
rs6038575	C	T	C	T	20	6651021	0.519	0.440085	0.1981	0.00130751	0.04591	6651021	0.0187505	0.944407	TRUE	20.4371
rs62056571	A	G	A	G	17	100392	0.8675	0.188436	-0.2637	-0.0175239	0.06313	100392	0.0272456	0.520106	TRUE	16.5551
rs62074985	A	G	A	G	18	2853333	0.8475	0.226609	-0.2608	0.0425188	0.05843	2853333	0.0224855	0.0586314	TRUE	16.7765
rs6493940	G	T	G	T	15	57959023	0.0418	0.986573	-0.429	0.163345	0.1042	57959023	0.0780601	0.036389	TRUE	18.4707
rs6678602	T	A	T	A	1	53113730	0.6123	0.572547	0.1846	0.00989711	0.04275	53113730	0.0181749	0.586064	FALSE	209.518
rs6719377	G	A	G	A	2	89091660	0.6457	0.383566	0.1984	0.0158853	0.04307	89091660	0.0185965	0.39299	TRUE	16.5269
rs71309999	T	C	T	C	3	57090408	0.94086	0.0714199	0.3971	0.0134443	0.09159	57090408	0.0370664	0.716823	TRUE	16.7372
rs71587257	T	C	T	C	21	46245068	0.7079	0.296544	-0.1889	-0.00478071	0.04596	46245068	0.0203963	0.814681	TRUE	21.2505
rs72690803	G	C	G	C	14	22743512	0.90386	0.943411	-0.3011	-0.0421384	0.07406	22743512	0.0421714	0.317689	TRUE	18.8006
rs7282313	T	A	T	A	21	32868923	0.1551	0.101556	-0.2532	-0.00908151	0.0587	32868923	0.0299266	0.76154	TRUE	19.9715
rs73181817	T	C	T	C	7	104289785	0.98049	0.023691	-0.6902	-0.0137121	0.1604	104289785	0.0594243	0.817509	TRUE	17.3624
rs73429644	T	C	T	C	12	113018084	0.94533	0.0254785	-0.5557	-0.0488701	0.1293	113018084	0.0580338	0.399733	TRUE	16.955
rs74399520	C	A	C	A	1	53378668	0.8477	0.201237	-0.2518	0.0362521	0.05944	53378668	0.0241091	0.132666	TRUE	16.5293
rs74721916	G	A	G	A	5	166123126	0.97282	0.0219058	0.5438	-0.0233516	0.1295	166123126	0.0669661	0.727307	TRUE	16.9504
rs74898653	T	C	T	C	17	12426525	0.8589	0.160378	-0.2907	0.0179977	0.05981	12426525	0.0245191	0.462932	TRUE	17.3156
rs7572588	G	T	G	T	2	85313058	0.97563	0.0861427	-0.627	-0.0362116	0.154	85313058	0.0354847	0.307499	TRUE	17.0744
rs77079118	G	A	G	A	6	80720387	0.95341	0.063404	0.4555	-0.0486844	0.1085	80720387	0.0414409	0.240078	TRUE	17.4481
rs78523653	C	A	C	A	4	183331272	0.90414	0.131519	-0.3114	0.018131	0.06974	183331272	0.0269353	0.500863	TRUE	16.4795
rs7939474	C	A	C	A	11	123946347	0.96858	0.0771776	-0.4968	-0.0580864	0.1221	123946347	0.0340288	0.0878274	TRUE	16.552
rs79855562	A	G	A	G	7	25936778	0.8836	0.102755	0.2743	-0.0117308	0.06302	25936778	0.0308562	0.703814	TRUE	23.6234
rs8064661	C	T	C	T	17	16882664	0.97348	0.0342004	-0.5411	0.0523265	0.133	16882664	0.0544211	0.336295	TRUE	16.9811
rs8096454	G	C	G	C	18	46374286	0.7834	0.766984	-0.2067	0.0346253	0.05016	46374286	0.0213265	0.104466	TRUE	17.9164
rs887926	A	G	A	G	7	154034329	0.068	0.925562	0.393	0.0377895	0.09051	154034329	0.0341344	0.268261	TRUE	16.9617
rs912	C	T	C	T	3	21028234	0.93535	0.0730913	0.3913	-0.074059	0.0857	21028234	0.034608	0.0323594	TRUE	19.9225
rs9349403	A	G	A	G	6	47386948	0.8178	0.168761	-0.2329	-0.0398306	0.05655	47386948	0.0243861	0.102398	TRUE	20.398
rs948178	G	A	G	A	11	113195595	0.4211	0.490064	0.1876	0.0328466	0.04413	113195595	0.0179489	0.0672496	TRUE	18.6189
rs9529220	A	G	A	G	13	67880716	0.93934	0.0417386	0.3846	0.0493683	0.0887	67880716	0.0448136	0.270619	TRUE	18.6059
rs9574095	C	A	C	A	13	36104611	0.2839	0.791433	0.2168	0.0452094	0.04703	36104611	0.0221516	0.0412601	TRUE	16.8929
rs9583484	T	G	T	G	13	110966349	0.8264	0.267802	0.2273	0.0163127	0.05455	110966349	0.0204622	0.425328	TRUE	19.5963

## Sheet: S8
Supplementary table 8. Mendelian randomization analysis of the effect of tea intake in East Asia on Gastric cancer
SNP	effect_allele.exposure	other_allele.exposure	effect_allele.outcome	other_allele.outcome	chr	pos	eaf.exposure	eaf.outcome	beta.exposure	beta.outcome	SE.Exposure	P-value.Exposure	SE.Outcome	P-value.Outcome	mr_keep	F-value
rs10165869	G	A	G	A	2	237841280	0.1874	0.837144	0.06218	-0.00298834	0.01427	1.31401e-05	0.0243066	0.902152	TRUE	17.0149
rs1035242	C	A	C	A	4	161773713	0.7306	0.120126	0.05383	-0.00925732	0.0125	1.66802e-05	0.02763	0.73759	TRUE	23.4416
rs10501903	G	T	G	T	11	99064639	0.8078	0.00134925	-0.0617	0.217318	0.01413	1.26701e-05	0.260505	0.404159	TRUE	18.4521
rs10520895	G	A	G	A	5	23622957	0.3924	0.43927	-0.05234	0.0122683	0.01159	6.291e-06	0.0183118	0.502878	TRUE	20.7449
rs10932542	A	G	A	G	2	215390981	0.7402	0.57335	0.05407	-0.0318572	0.01283	2.49201e-05	0.0181157	0.0786557	TRUE	16.8695
rs111825664	C	A	C	A	2	30406035	0.8793	0.00592442	0.07064	-0.0254076	0.01733	4.59801e-05	0.120595	0.833133	TRUE	17.2351
rs116194801	G	T	G	T	8	76263664	0.96917	0.114472	-0.1384	0.0440978	0.03398	4.66402e-05	0.0295954	0.136219	TRUE	17.0464
rs1167125	A	C	A	C	12	43434282	0.0482	0.961611	-0.1137	-0.0258892	0.02634	1.59599e-05	0.046802	0.580151	TRUE	18.9869
rs11722915	T	C	T	C	4	115211656	0.8105	0.228202	-0.05974	-0.00733514	0.01423	2.70203e-05	0.0215882	0.734025	TRUE	17.7607
rs117291741	A	G	A	G	16	477145	0.96969	0.0714833	-0.145	0.0831672	0.03179	5.08405e-06	0.0396483	0.0359385	TRUE	16.6151
rs117694874	C	T	C	T	13	111223788	0.96704	0.015118	0.1511	0.0685611	0.03236	3.04201e-06	0.0796959	0.389632	TRUE	17.7027
rs11813164	G	C	G	C	10	7732802	0.93925	0.850667	0.09907	-0.0318605	0.02296	1.59401e-05	0.0265165	0.229544	TRUE	18.5654
rs1203706	A	G	A	G	1	14231992	0.2566	0.909106	0.05653	-0.0354914	0.01316	1.74502e-05	0.0328783	0.280374	TRUE	17.6247
rs12075727	T	A	T	A	1	57905121	0.8399	0.744079	0.0697	0.0142681	0.01697	3.98703e-05	0.0237051	0.547239	TRUE	17.6115
rs12379012	C	T	C	T	9	110195598	0.90072	0.0598919	0.07582	-0.0116997	0.01867	4.87697e-05	0.0388448	0.763268	TRUE	17.2351
rs12567209	A	G	A	G	1	162036479	0.8023	0.16286	0.05746	0.00121207	0.01393	3.721e-05	0.0255849	0.962215	TRUE	18.5602
rs12651060	A	T	A	T	4	89698001	0.7736	0.664983	0.05704	0.00329595	0.01324	1.64699e-05	0.0193756	0.864925	TRUE	18.0118
rs12879590	T	C	T	C	14	103823150	0.7145	0.208707	0.05165	-0.0219204	0.01265	4.43404e-05	0.0257752	0.395077	TRUE	18.5451
rs12936795	T	G	T	G	17	2706547	0.6646	0.33564	0.0557	0.0282387	0.01154	1.373e-06	0.0219553	0.198375	TRUE	17.1413
rs165265	T	G	T	G	3	13215984	0.6194	0.469039	0.05415	-0.0195155	0.01287	2.57798e-05	0.0180575	0.279812	TRUE	20.0251
rs17350236	A	C	A	C	7	18924289	0.7535	0.118613	-0.0525	0.0213545	0.01271	3.61601e-05	0.030414	0.482599	TRUE	20.3939
rs17650617	C	A	C	A	15	93867699	0.97644	0.0100379	0.1543	-0.12003	0.03777	4.38803e-05	0.103089	0.244287	TRUE	17.1156
rs2269997	A	G	A	G	7	139723400	0.8301	0.559291	0.06457	-0.00342493	0.01468	1.09401e-05	0.0181251	0.850124	TRUE	17.8883
rs2363717	G	T	G	T	4	72124116	0.6604	0.43918	-0.04974	-0.0147169	0.01172	2.18902e-05	0.0189612	0.437655	TRUE	16.5871
rs2856785	T	G	T	G	16	12646662	0.90222	0.161052	0.08158	-0.0280533	0.01921	2.16202e-05	0.0251674	0.264993	TRUE	16.541
rs35257284	T	G	T	G	12	63688317	0.7369	0.276676	0.05486	-0.0215831	0.01282	1.85999e-05	0.0207934	0.299282	TRUE	30.9874
rs35332571	T	C	T	C	19	40184516	0.7477	0.196173	0.05598	0.025746	0.01289	1.41e-05	0.0228141	0.259105	TRUE	23.6287
rs373481	C	T	C	T	15	93205454	0.8225	0.0261924	-0.06297	0.00852424	0.01536	4.13105e-05	0.0600991	0.887209	TRUE	17.0619
rs400028	T	C	T	C	5	113849294	0.2828	0.81329	0.05138	0.022191	0.01241	3.44501e-05	0.0233064	0.341024	TRUE	19.3468
rs4410790	C	T	C	T	7	17284577	0.5625	0.375643	0.0614	-0.00876442	0.01103	2.58899e-08	0.0185229	0.636095	TRUE	16.8086
rs4519024	G	A	G	A	10	99366769	0.4492	0.349815	0.04873	0.0188028	0.01128	1.55801e-05	0.0187618	0.316254	TRUE	16.5892
rs4693689	G	T	G	T	4	85817347	0.8957	0.343627	0.07672	0.0176456	0.01848	3.28503e-05	0.0200728	0.379358	TRUE	16.4922
rs4725380	A	T	A	T	7	150571163	0.8416	0.870527	-0.06186	0.011224	0.01521	4.75499e-05	0.027303	0.681006	TRUE	18.6183
rs59489862	G	C	G	C	4	66128211	0.7829	0.850198	-0.05934	-0.0175532	0.01414	2.72201e-05	0.027691	0.526149	TRUE	18.6627
rs61598929	C	T	C	T	1	55299344	0.96589	0.150616	-0.137	-0.0136746	0.033	3.28897e-05	0.0251347	0.586407	TRUE	19.7765
rs62644136	G	A	G	A	12	128673747	0.4277	0.415713	-0.05128	0.0241884	0.01257	4.52804e-05	0.0208877	0.246853	TRUE	17.2493
rs6493316	T	C	T	C	15	48567477	0.7842	0.444295	0.05446	0.0229397	0.01335	4.489e-05	0.0180704	0.204276	TRUE	16.5472
rs6511861	A	G	A	G	19	13456792	0.1933	0.864909	-0.05773	0.0310483	0.01394	3.44001e-05	0.0298155	0.297713	TRUE	19.0672
rs6603840	C	A	C	A	1	5486898	0.1202	0.692939	0.07875	-0.01473	0.01729	5.28299e-06	0.0214217	0.491692	TRUE	16.6428
rs665572	G	T	G	T	8	102499855	0.635	0.700618	0.04723	-0.0236293	0.01152	4.14295e-05	0.0198027	0.232776	TRUE	18.2908
rs6927364	T	C	T	C	6	12595275	0.178	0.90276	-0.06175	0.0414486	0.0146	2.355e-05	0.0302181	0.170174	TRUE	18.6333
rs7073598	G	T	G	T	10	12145920	0.90976	0.0115205	-0.08614	0.00814872	0.01937	8.67002e-06	0.085694	0.924243	TRUE	18.312
rs7107704	C	A	C	A	11	7577422	0.4739	0.507156	0.04678	-0.00852449	0.0115	4.71303e-05	0.0203291	0.674979	TRUE	17.2366
rs7110120	T	C	T	C	11	106322665	0.421	0.52498	-0.04689	-0.0158802	0.01129	3.26099e-05	0.0179644	0.376705	TRUE	21.8028
rs711467	T	C	T	C	7	109275509	0.1889	0.667099	0.06956	-0.0284497	0.01431	1.16899e-06	0.0189184	0.13263	TRUE	17.5897
rs71623807	T	C	T	C	5	39325261	0.94323	0.0241298	0.1027	0.0809938	0.02295	7.67096e-06	0.0629506	0.198225	TRUE	16.6709
rs74688338	T	C	T	C	2	56349681	0.95865	0.0158078	-0.1161	0.0046236	0.02812	3.66902e-05	0.0754134	0.951112	TRUE	16.4786
rs7648198	C	A	C	A	3	136671761	0.6141	0.0804302	-0.04968	0.0060851	0.01153	1.652e-05	0.0325388	0.851652	TRUE	16.8068
rs76936254	G	C	G	C	1	221686218	0.8888	0.954514	-0.08531	-0.0087556	0.01762	1.295e-06	0.0428089	0.837941	TRUE	16.6415
rs79112230	C	T	C	T	12	29208398	0.98551	0.0769631	-0.2049	0.0117798	0.04791	1.892e-05	0.036554	0.747259	TRUE	16.6893
rs8000836	A	G	A	G	13	106656032	0.6567	0.0889007	-0.04899	0.0546117	0.0118	3.27801e-05	0.0324177	0.0920619	TRUE	18.0349
rs8002564	T	G	T	G	13	105058099	0.92604	0.0341776	0.0882	0.015911	0.02103	2.72703e-05	0.0541375	0.768833	TRUE	20.8044
rs80251193	T	C	T	C	7	9738638	0.7978	0.193182	0.056	0.00114853	0.01375	4.62999e-05	0.0227524	0.95974	TRUE	23.2969
rs8032622	G	A	G	A	15	33661286	0.91549	0.0340103	-0.08066	0.0412502	0.01987	4.93696e-05	0.0494987	0.404642	TRUE	18.5923
rs8088387	T	C	T	C	18	63647696	0.6959	0.412004	0.05226	-0.0120936	0.01212	1.62099e-05	0.0191768	0.528277	TRUE	18.8608
rs9451884	C	T	C	T	6	92747744	0.5789	0.347732	-0.04828	0.0299443	0.01167	3.51901e-05	0.0218016	0.169599	TRUE	17.1505

## Sheet: S9
Supplementary table 9. Mendelian randomization analysis of the effect of coffee intake in East Asia on Gastric cancer
SNP	effect_allele.exposure	other_allele.exposure	effect_allele.outcome	other_allele.outcome	chr	pos	eaf.exposure	eaf.outcome	beta.exposure	beta.outcome	SE.Exposure	P-value.Exposure	SE.Outcome	P-value.Outcome	mr_keep	F-value
rs10032245	C	G	C	G	4	9370690	0.7927	0.874465	-0.1101	0.0167236	0.02595	2.18298e-05	0.0315864	0.59649	TRUE	16.765
rs10138138	T	C	T	C	14	72964690	0.90895	0.0784138	0.166	0.0250609	0.03662	5.83096e-06	0.0341061	0.462466	TRUE	20.3026
rs10756979	G	A	G	A	9	18576086	0.2614	0.760689	0.1008	0.0100369	0.02447	3.77998e-05	0.02142	0.639374	TRUE	18.0293
rs10868644	T	C	T	C	9	90289936	0.7273	0.222232	0.09646	0.00746444	0.02298	2.70402e-05	0.0214879	0.728306	TRUE	17.5878
rs10961161	C	T	C	T	9	13592241	0.678	0.245784	-0.09296	0.0132524	0.02218	2.78599e-05	0.0207838	0.523716	TRUE	18.6863
rs111825265	C	G	C	G	6	90513517	0.7876	0.770377	0.1077	-0.00696084	0.02559	2.55e-05	0.021633	0.747627	TRUE	16.5992
rs112749848	C	A	C	A	16	86539565	0.1709	0.905397	-0.1214	0.043163	0.02901	2.86497e-05	0.033808	0.201704	TRUE	18.9841
rs11662257	C	T	C	T	18	44204073	0.8485	0.0868285	-0.13	-0.0135981	0.02943	1.00399e-05	0.0323485	0.674221	TRUE	17.4764
rs11953560	T	C	T	C	5	153701770	0.3552	0.725803	-0.08618	-0.00816058	0.02111	4.45205e-05	0.0201492	0.685472	TRUE	17.7824
rs11997011	G	T	G	T	8	57977598	0.7743	0.192017	-0.1028	-0.00158686	0.02487	3.55001e-05	0.0227395	0.944365	TRUE	16.5957
rs12433821	C	T	C	T	14	68021789	0.5476	0.432486	0.08708	-0.0217668	0.02059	2.35299e-05	0.0181662	0.230839	TRUE	18.0011
rs13006350	G	C	G	C	2	131621460	0.8365	0.821727	0.1173	0.00500068	0.02797	2.72998e-05	0.0236883	0.832807	TRUE	17.4731
rs13221267	T	C	T	C	7	112716152	0.0746	0.967902	-0.1633	0.0484977	0.03981	4.10998e-05	0.0509799	0.341447	TRUE	20.0801
rs1380059	G	A	G	A	4	56025340	0.97102	0.0288193	-0.2922	-0.0607437	0.06685	1.236e-05	0.0559602	0.277709	TRUE	19.1055
rs202102950	C	A	C	A	14	41678811	0.8632	0.143027	0.1327	0.0112366	0.03172	2.87799e-05	0.0276793	0.684774	TRUE	21.8058
rs2080830	C	T	C	T	19	18378632	0.4555	0.525008	-0.09101	-0.00957172	0.0205	9.05399e-06	0.0186399	0.607596	TRUE	16.6459
rs2155893	A	G	A	G	21	21570676	0.5571	0.389526	0.09278	-0.0114037	0.0211	1.096e-05	0.018468	0.536914	TRUE	16.8564
rs2281122	C	T	C	T	22	35943984	0.1543	0.837746	-0.1204	0.00564009	0.02928	3.93904e-05	0.0243091	0.816526	TRUE	21.648
rs2305100	T	C	T	C	13	44448934	0.94332	0.08136	0.1784	0.00054726	0.0439	4.85199e-05	0.0327403	0.986664	TRUE	17.7129
rs2332675	T	A	T	A	14	26630669	0.7736	0.767048	0.1049	0.00710229	0.02504	2.78901e-05	0.0214889	0.741015	TRUE	16.8263
rs2355760	T	C	T	C	7	11945804	0.1416	0.91398	0.1343	0.0142728	0.03163	2.17e-05	0.0323629	0.659197	TRUE	24.2466
rs2597346	A	T	A	T	8	133472489	0.6576	0.646797	0.09727	0.00812091	0.02312	2.58797e-05	0.0192658	0.673377	TRUE	17.1423
rs2682318	C	T	C	T	12	53265475	0.1612	0.875084	-0.118	0.0229954	0.02821	2.86299e-05	0.0270796	0.395783	TRUE	16.7598
rs2935219	A	C	A	C	1	213179086	0.6123	0.436837	0.08492	-0.0108626	0.02074	4.24199e-05	0.0181357	0.549198	TRUE	18.0283
rs35257420	A	G	A	G	5	137847709	0.7944	0.316893	0.1244	-0.031295	0.02664	3.039e-06	0.023086	0.175232	TRUE	17.0858
rs35774604	T	A	T	A	7	128150240	0.67	0.546727	-0.09119	-0.0123096	0.02245	4.87899e-05	0.0192329	0.522156	FALSE	17.7004
rs36198	C	T	C	T	3	134636796	0.2753	0.729314	-0.09386	0.00290337	0.02304	4.62402e-05	0.0202303	0.885883	TRUE	17.6195
rs4287989	A	G	A	G	4	120700480	0.4237	0.58964	0.1231	-0.0203547	0.02248	4.30398e-08	0.0189316	0.282297	TRUE	16.9689
rs4953076	C	G	C	G	2	44480950	0.6152	0.5334	0.08784	-0.0283908	0.02156	4.61796e-05	0.0181124	0.117002	FALSE	17.5658
rs56196620	C	T	C	T	5	124111531	0.7718	0.220393	-0.1031	0.01149	0.02527	4.47796e-05	0.0244548	0.638463	TRUE	19.6223
rs58336356	T	G	T	G	7	7543852	0.95126	0.0291305	0.2335	0.0135595	0.04742	8.492e-07	0.0542573	0.802656	TRUE	17.4968
rs59032073	A	G	A	G	22	37910715	0.8111	0.224579	-0.1244	-0.00338067	0.02621	2.06201e-06	0.0221138	0.878496	TRUE	16.5143
rs6016891	G	A	G	A	20	41416321	0.91929	0.0420712	0.183	0.0617308	0.04342	2.495e-05	0.0450379	0.170487	TRUE	17.5015
rs6017644	A	G	A	G	20	44292410	0.045	0.98572	0.2184	-0.0258315	0.05352	4.49904e-05	0.0748797	0.730115	TRUE	19.8926
rs60451857	T	C	T	C	14	46905808	0.7104	0.391565	-0.1012	-0.000845735	0.02269	8.15305e-06	0.0188271	0.96417	TRUE	17.8864
rs61859294	G	A	G	A	10	92347112	0.95679	0.0771907	-0.2195	-0.0488579	0.05094	1.64199e-05	0.0336251	0.146218	TRUE	20.5485
rs678105	T	C	T	C	18	66938980	0.547	0.456652	-0.08821	0.0192261	0.02036	1.47499e-05	0.0181273	0.288864	TRUE	17.5502
rs7167946	T	C	T	C	15	81628546	0.90596	0.0970229	0.1587	0.000210584	0.03552	7.95793e-06	0.0298936	0.994379	TRUE	19.9622
rs73389889	A	C	A	C	7	54365402	0.90789	0.0696237	0.1493	-0.0737934	0.03606	3.476e-05	0.0384441	0.0549212	TRUE	17.5122
rs74671984	G	C	G	C	12	86057596	0.94442	0.934723	-0.2171	-0.0333508	0.04901	9.37497e-06	0.0383156	0.384069	TRUE	18.8344
rs7566377	A	G	A	G	2	238835285	0.96602	0.0557219	0.2576	-0.0685093	0.05699	6.18301e-06	0.044042	0.119816	TRUE	16.4593
rs7567189	A	G	A	G	2	105253184	0.4337	0.469291	0.09248	-0.0141795	0.02178	2.16601e-05	0.018001	0.430869	TRUE	16.6231
rs76062896	A	G	A	G	3	117749327	0.7146	0.3101	0.09479	0.00263424	0.02294	3.61102e-05	0.0200557	0.895501	TRUE	17.005
rs7672768	G	C	G	C	4	26186715	0.1972	0.216551	0.1196	0.00662558	0.02669	7.47309e-06	0.024178	0.784059	TRUE	19.5122
rs77687951	C	T	C	T	6	146391458	0.95833	0.0529932	0.2472	0.00824225	0.05313	3.27401e-06	0.0405906	0.83909	TRUE	18.7707
rs79226351	A	G	A	G	4	130616891	0.9401	0.0496464	-0.1925	-0.0375928	0.04714	4.43302e-05	0.0418215	0.368713	TRUE	19.7093
rs79994592	C	A	C	A	3	190992084	0.726	0.218104	0.1007	0.0131786	0.02388	2.46502e-05	0.0230097	0.56682	TRUE	17.7633
rs853442	A	C	A	C	1	230681731	0.7059	0.303664	0.1003	-0.0353446	0.02226	6.67698e-06	0.0194838	0.0696691	TRUE	16.6523
rs873134	T	C	T	C	12	632645	0.2933	0.701073	0.09767	0.0104015	0.02286	1.93798e-05	0.0195192	0.594113	TRUE	19.335
rs9341865	C	T	C	T	6	81960107	0.3535	0.665179	-0.0886	0.00165468	0.02158	4.02903e-05	0.0210323	0.937292	TRUE	17.8484
rs9614560	G	A	G	A	22	45090565	0.885	0.15653	-0.1534	0.0318489	0.03631	2.40802e-05	0.0275655	0.247932	TRUE	16.9087
rs9889096	G	T	G	T	16	13575143	0.7806	0.215689	-0.1039	-0.0503093	0.02561	4.94299e-05	0.0220389	0.022445	TRUE	22.5272

## Sheet: S10
Supplementary table 10. MR-PRESSO estimates between exposures in European and outcomes.
Exposure	Outcome	Horizontal pleiotropy			Heteroheneity MR-Egger			Heteroheneity IVW			RAW Estimates			Outlines Corrected Estimates
		egger-intercept	se	pval	Q	Q-df	Q-pval	Q	Q-df	Q-pval	N	Bate	P-Value	N	Bate	P-Value
Smoking	Gastric cancer	-0.0157725	0.00842648	0.0647177	87.1485	84	0.385431	90.7834	85	0.313922	86	0.729	0.184	NA	NA	NA
Alcohol intake	Gastric cancer	0.00292699	0.00266852	0.274193	184.291	177	0.3381	185.544	178	0.333767	179	0.056	0.318	NA	NA	NA
Tea intake	Gastric cancer	-0.00152542	0.00528524	0.773274	136.994	149	0.750553	137.077	150	0.767276	119	-0.156	0.186	NA	NA	NA
Coffee intake	Gastric cancer	0.00764854	0.00571782	0.183599	138.098	117	0.0889792	140.21	118	0.0797663	151	0.258	0.186	NA	NA	NA

[truncated: 1 more sheets: S11]
